# Supplementary material for: Transcriptomic and metabolomic analyses reveal mechanisms of adaptation to salinity in which carbon and nitrogen metabolism is altered in sugar beet roots
Source: BMC Plant Biol. 2020 Apr 3;20:138. doi: 10.1186/s12870-020-02349-9 (PMC7118825; doi:10.1186/s12870-020-02349-9)
Supplement: Supplementary file 1 — Additional file 1: Table S1. Raw metabolomic data at different stages of salt stress (n = 8). Table S2. Summary of the fold changes of the metabolomic data at different stages of salt stress. Table S3. Genes used for validation of sequencing (Seq) data by qRT-PCR. Table S4. The GO terms of DEGs from the two comparison groups (S_1vsCK_1 and S_7vsCK_7). Table S5. The KEGG pathway enrichment of DEGs from the two comparison groups (S_1vsCK_1 and S_7vsCK_7). Table S6. Important DEGs detected in the roots under salt stress (P < 0.05). Positive FC (fold change) numbers indicates the up-regulated expression, while negative FC indicates the down-regulated expression. Table S7. Description of DEGs associated with metabolites in sugar beet in response to salt. Positive FC (fold change) numbers indicates the up-regulated expression, while negative FC indicates the down-regulated expression. Table S8. List of primers of the genes for qRT-PCR. [file 12870_2020_2349_MOESM1_ESM.xlsx]

## Sheet: Table S1
Title：Transcriptomic and metabolomic analyses reveal mechanisms of adaptation to salinity in which carbon and nitrogen metabolism is altered in sugar beet roots
Lei Liu, Bin Wang, Dan Liu, Chunlei Zou, Peiran Wu, Ziyang Wang, Yubo Wang, Caifeng Li*
College of Agronomy, Northeast Agricultural University, Harbin, Heilongjiang, China;
* E-Mail: licaifeng@neau.edu.cn
Table S1. Raw metabolomic data at different stages of salt stress (n=8).
Category	ID	Compound name	ESI mode	CK_1_1	CK_1_2	CK_1_3	CK_1_4	CK_1_5	CK_1_6	CK_1_7	CK_1_8	S_1_1	S_1_2	S_1_3	S_1_4	S_1_5	S_1_6	S_1_7	S_1_8	CK_7_1	CK_7_2	CK_7_3	CK_7_4	CK_7_5	CK_7_6	CK_7_7	CK_7_8	S_7_1	S_7_2	S_7_3	S_7_4	S_7_5	S_7_6	S_7_7	S_7_8
Alkaloids	M135T171_2	Hypoxanthine	neg	5.78516e+06	6.18398e+06	5.81884e+06	5.75136e+06	5.51165e+06	5.82446e+06	5.94476e+06	5.87155e+06	5.28907e+06	4.8089e+06	4.51407e+06	4.26188e+06	4.3393e+06	3.62127e+06	3.73875e+06	3.34059e+06	639394	884173	948743	1.12711e+06	921412	1.24561e+06	1.15774e+06	1.18444e+06	2.16995e+06	1.93337e+06	1.91278e+06	1.79934e+06	2.46686e+06	1.94036e+06	2.15114e+06	3.15727e+06
Alkaloids	M140T399	Betaine	pos	76347	28159.8	23241.5	32976.5	46082.3	42012.4	33284.9	66252.2	59297.4	81465	77223.6	79868.1	54469.9	94071	90378.1	63917.7	10013.7	28398.3	9657.7	24957.6	17426.4	10225.7	23701.8	76702.1	216737	179977	227195	33643.2	196639	109955	108744	166092
Alkaloids	M166T202	1-Methylxanthine	pos	232332	226259	268475	75005.5	265752	50089.4	230114	154022	16482.9	7842.97	4016.25	2062.42	1464.31	1419.95	934.526	233.064	3072.7	3983.88	4106.11	190.349	10049.3	1012.07	21247.2	104167	1313.31	108732	9371.01	68546.5	2427.45	33560.9	18533.4	9875.67
Alkaloids	M173T42	Arecoline	pos	28565.1	30772.9	33470.7	82726.4	34023.4	54442.5	29037	29118.7	25586.3	19937.9	15000.3	17098.8	13739.9	15953.4	14531.3	17480	16135	17611.4	27008.5	22955.1	31674.8	29681.6	22428.5	28965.3	33306.2	29658.4	35843.2	26485.9	24048.5	26120.7	23156	31194.2
Alkaloids	M182T418	1-Methyluric acid	neg	2383.72	4637.45	4300.07	4678.99	4197.51	9995.49	5487.96	3332.45	15782.8	3640.66	2743.27	7757.94	3516.27	3925.57	3036.75	9948.48	1198.8	1618.15	2080.55	2018.84	1363.06	2917.15	2723.81	2064.39	10583.8	11409.5	6166.94	2652.91	9083.8	5022.02	6068.03	5993.85
Alkaloids	M283T327	Xanthosine	neg	6628.31	6766.91	8375.95	9329.43	8983.27	9112.79	10880.5	11270.3	6831.51	7864.09	9746.91	7761.79	6904.64	8732.11	7542.2	5214.82	162193	119575	112158	103302	97506.1	92430.7	91152.9	72726.5	9121.84	10159	14946.9	11995.9	4889.47	9404.44	6337.71	6466.81
Alkaloids	M289T459	Normorphine	pos	4765.88	5081.78	4025.58	2061.99	5226.26	4664.32	6122.73	4992.15	2987.4	6032.7	6101.83	4648.33	4942.07	4951.05	3323.09	2037.75	106341	60722.9	76457.2	55602.2	55322.5	59772.5	45768.5	16060.8	7946.44	10243.2	9078.22	8653.28	4655.77	6957.37	8775.46	11002.9
Alkaloids	M340T216	Papaverine	pos	3716.63	5002.44	6796.68	9043.39	11455.5	13591.7	23221.7	20126.5	2869.17	7179.45	966.87	8709.54	3677.2	2924.01	4359.18	3746.21	24851.1	17467.6	22215.4	18232	17666.5	22340	21508.9	16887.7	6955.26	7371.58	1790.26	3173.4	4586.71	8696.96	3505.68	1839.46
Alkaloids	M357T441	Berberine	neg	63141.6	58803.6	58713	73146.5	23247.3	24260.9	91639.4	66690.5	251127	182163	146280	176813	222733	237510	252571	262612	128668	100135	102285	100816	95536.5	109708	104669	124346	238921	215906	237476	202073	160334	208446	207642	525539
Amines	M102T316	Betaine aldehyde	pos	21174.9	16605.5	22059.5	24887.6	20282.4	21369.3	11210.9	22874.5	8444.08	6497.71	2789.95	7843.41	7496.74	6286.97	7454.46	5913.12	62446.4	52100.6	39778.9	55720.6	41718.5	23907	53871.8	13343.9	7724.74	7567.91	6497.88	5124.68	6447.05	7066.34	5741.93	6576.64
Amines	M120T293	Tyramine	pos	385906	124379	475916	447678	536795	402431	373020	328238	39932.7	108689	216739	107137	68482.5	109982	168048	83389.9	199456	206170	235834	325768	600658	487515	442226	615751	480886	552588	647751	320948	610788	503134	492723	755545
Amines	M131T601	Agmatine	pos	12523.1	27380.5	14454.9	1709.24	3163.26	5755.02	5144.14	1757.14	5096.42	10454.1	11273.9	14052	19780.6	48107.4	73057	70118.5	26466.5	19501.7	28086.7	23877	19924.7	27032.3	17349.5	17990.7	10090.4	9583.54	3752.52	3955.66	2791.49	3380.82	2885.81	2481.52
Amines	M136T35	Dopamine	pos	69678.8	74423.3	119810	195627	156723	149701	153704	142401	22741.7	124359	206329	113998	75061.4	87538.7	77621.4	16709.8	150996	149256	144919	155197	151308	129901	156440	196052	26170.2	28958.3	48823.5	37494.5	40489.1	31868.7	27205.8	15029.7
Amines	M146T181	Acetylcholine	pos	51972.4	49905.6	45897.6	42104.7	63374.1	51830.7	46269.7	48798.8	22588.6	13361.2	21800.9	19857.1	35383.9	36638.3	26460	18078.9	116988	110650	88175.9	105885	86440.8	66830.8	69122.6	102604	82777.1	71473.4	48516.6	78253.7	85850.5	87422.8	82065.5	73808.8
Amines	M150T140	Triethanolamine	pos	217020	233772	175568	123989	177231	184118	189031	179262	99386.2	93092.6	41380.1	71130.4	74752.7	68915.9	85479	21034.2	133929	135624	136833	111174	128738	181604	141744	111297	88854.8	109311	138819	105574	60329.7	97768.1	71053.5	89348.4
Amines	M184T501	Phosphorylcholine	pos	41559.2	35579.7	25801.3	5377.73	34016.2	37616.1	56525.6	41340.9	6836.73	8563.2	9168.56	5661.34	6891.2	6829.56	4942.38	4228.26	164752	67076.6	98237.3	74169.3	68694.1	65404.7	49134.1	30075.4	7201.17	7103.51	9178.76	6578.03	4576.7	5562.98	3298.52	1432.61
Amines	M191T7	Methamphetamine	pos	1174.68	813.196	1520.58	990.103	536.973	1263.84	694.056	935.573	523.772	389.353	353.711	331.046	655.776	369.562	293.761	418.624	732.857	646.273	650.699	617.961	707.763	870.032	1320.42	799.623	1168.03	862.255	1025.28	914.665	2003.13	635.155	602.806	1856.42
Amines	M204T386	Acetylcarnitine	pos	4504.8	4023.6	6773.26	12775.8	7552.22	7976.27	6202.19	6553.11	1487.19	1246.48	2078.55	3441.37	3079.24	3020.29	2193.6	4420.26	5377.88	4677.27	5575.94	6886.48	7947.49	3410.71	9325.61	4220.62	11829.9	14053.7	12246.5	4667.1	5806.5	10371	7986.12	22319.6
Amino Acids	M128T311	L-Pyroglutamic acid	neg	235872	244121	173792	155276	222628	212771	214045	235821	127897	164433	224139	181144	153436	154348	150702	131293	1.04752e+06	633713	700649	748802	654762	382061	596594	717618	112168	102733	111153	125502	108836	93875.4	97230.7	97273.7
Amino Acids	M131T402	L-Asparagine	neg	12288.5	12687.6	13751.3	13929.9	17125.4	14559	9977.32	9635.07	34379.7	60138.7	93182.6	47893.4	37004	37338.8	39900.4	9171.9	50468.3	32608.9	34090.2	32548.5	36653.9	16477.5	36551.9	35893.8	46587.9	52415.2	40380.5	62976.5	59764.5	59176	63999.9	47612.6
Amino Acids	M145T393	L-Glutamine	neg	159469	176837	115118	4689.6	74260.9	65908.6	20605.7	68787.4	772089	651413	739181	423333	430505	353279	436197	174965	299964	159328	170878	155428	154483	89594.2	120121	155536	177113	210877	177353	198599	306004	194817	217539	189229
Amino Acids	M148T431	L-Glutamate	pos	65220.7	60368.8	55298.8	49505.8	58775.5	19163	47244.5	40510.9	18574.8	15005.3	13278.5	13706.1	11822.2	14356.6	13315.3	15546.5	12623.2	11264.4	13710.4	15810.7	15043.3	19892.2	20666.9	45328.4	29074.6	29646.9	59986.6	35911.4	37964.5	32103.5	36289	55626.6
Amino Acids	M150T315	L-Methionine	pos	11978.6	12501.4	10125.8	8267.3	21002.5	20049	35323.9	20634.5	1315.51	4829.96	6149.31	6024.46	2761.78	2684.07	2558.32	557.93	124984	75538.9	59613.1	65304.3	54614.9	33043.2	41280.6	47567.3	2555.09	4014.9	3409.11	2746.66	2848.48	3001	1622.12	6654.35
Amino Acids	M159T329	D-Alanyl-D-alanine	neg	1485.17	1368.83	1003.55	1819.88	1108.32	1369.42	1490.32	1279.72	1773.02	1563.29	1419.49	1560.88	2087.7	1967.07	1838.45	1729.62	85157.4	62186.6	68088.8	40191.1	41349.5	49321	27853.2	7831.8	2117.5	2569.86	864.057	1371	1141.15	1942.86	2761.45	3223.87
Amino Acids	M166T387	DL-Methionine sulfoxide	pos	66658.6	56155.9	52745.8	60709.8	65897.6	61554.7	79408.2	56101.3	42178.3	26426.2	22498.5	31830.9	24703.6	22459.5	25943.4	53614.4	138966	109435	136528	116425	112128	116179	91065.3	70426.3	45738.3	39604.3	52160.7	33306.1	40322.2	46529.6	38336.1	64427.1
Amino Acids	M172T348	Acetyl-DL-Leucine	neg	1739.06	3490.03	3381.48	3053.11	1673.81	1455.65	967.771	999.203	8603.36	5879.93	5517.03	6558.46	9172.1	6580.93	9125.78	10438.3	8669.8	3906.5	524.264	1468.72	5392.48	1793.51	1326.97	1457.26	10591.2	11733.5	8092.2	5304.63	5173.73	9629.4	12268	18910.3
Amino Acids	M189T311	N6,N6,N6-Trimethyl-L-lysine	pos	7528.04	6266.2	6440.93	10840.7	11576.2	6829.96	7895.47	10827.2	3196.31	3206.92	2929.89	3178.17	3064.05	3200.04	2725.87	2427.47	10410.8	10617	10089.1	9201.34	9926.65	7996.78	8803.09	6023.62	1386.5	2314.28	2055.83	1479.58	624.387	1783.51	2257.45	3640.01
Amino Acids	M189T391	Ketoleucine	neg	86969.9	94179.6	85215.3	47154.1	98723.5	79754.4	94246.5	69604.2	36855.2	20963.5	17521.2	8114.84	17801.3	16316.5	17911.7	8308.97	7703.53	7790.56	7195.54	7290.67	6696.26	4893.73	6260.1	9258.86	3553.97	5293.66	5006.98	4675.12	8013.4	6500.53	6079.27	2821.39
Amino Acids	M192T407	O-Acetyl-L-serine	pos	111574	122028	117746	106781	98526.4	95938.6	91605.4	96238.1	228799	242520	302794	275375	262909	233176	268953	167618	18947.2	32974.9	17467.4	28626.8	26745.8	18543.2	34812.3	52969.9	169166	178328	103616	259548	127789	184635	200582	86736.3
Amino Acids	M198T406	L-Citrulline	pos	401908	344267	318820	145847	252061	243730	202492	228294	320541	567297	796274	606950	557571	570244	508649	497737	13400.9	35744.3	29792.7	37933.1	31186.9	49377.8	47958.7	41277	172011	171704	140215	119074	64412.5	163143	160437	202886
Amino Acids	M217T310	Val-Val	pos	11548.3	10332.9	9583.89	11654.6	9761.35	10614.5	11505	10994.9	7360.48	4362.03	4551.19	3754.91	6108.32	5403.51	3718.14	3701.5	10504.9	10863.2	9891.29	8353.78	11054.1	7582.48	8168.61	9089.05	2914.29	1452.14	612.484	937.305	2183.6	1471.07	1974.93	3483.62
Amino Acids	M217T421	5-L-Glutamyl-L-alanine	neg	5282.07	6375.65	3597.04	4914.31	7256.94	4687.2	3438.16	6905.92	5632.83	7723.13	11356	12501.8	7774.25	7572.72	9987.54	11150.1	72586.5	59304.1	65272.2	36706.8	34873.7	35134.4	35400.8	49975.7	15092.4	9699.76	10210.4	8548.49	5625.5	8563.77	14317.4	18519.8
Amino Acids	M228T138	L-leucyl-L-proline	pos	10077.1	7725.15	6704.8	5409.35	7171.92	8357.86	14558.5	11422	4407.37	403.457	460.532	2933.67	2925.44	2598.77	2954.54	3443.94	14795.1	19860.3	19488.1	9175.4	18245.7	19439	9879.03	9165.42	3647.71	3779.17	3159.67	991.724	3090.27	3357.87	3754.84	3655.29
Amino Acids	M228T88	L-Cysteic acid	neg	16291.4	16587	25983.5	46375.3	53158.1	58731.9	89038.8	54563.7	104779	59636.9	22491.3	48992.5	69138.2	84222.6	70631.1	51962.9	30121.2	10647.1	4155.1	11346.6	9536.77	8241.82	11950.2	12392.8	18484.5	54744.6	16571.8	22315.1	49582.9	17785.5	51395.2	49202.3
Amino Acids	M232T280	Hexanoyl glycine	neg	8282.29	8872.76	5406.34	7080.73	6148.21	5865.06	4928.39	6568.15	3470.28	3718.63	3637.63	6408.86	4889.96	4964.3	8120.3	8791.23	5837.99	4866.06	5692.5	2415.1	6167.29	5041.25	3480.41	3754.53	11986.9	7387.4	8588.94	9276.31	10460.8	11293.3	11642.6	9210.1
Amino Acids	M241T382	L-Cysteine	neg	2918.31	3277.91	2461.57	2728.73	1876.16	1769.27	1046.05	1812.03	6600.88	2265.88	4966.48	5861.67	7017.8	2712.26	10241	5628.14	5962.78	7185.66	4270.39	3624.47	2531.08	1601.32	5612.79	4013.58	1767.3	3118.13	3628.52	1683.31	4489.27	4163.08	6178.73	4158.31
Amino Acids	M247T387	L-homocysteic acid	pos	3708.96	3933.09	2980.99	5364.88	3900.88	5140.1	1372.96	5948.6	31129.9	10401.3	15690.1	16239.2	13804.6	13260.9	11693.9	15161.2	7626.75	5756.01	2894.94	5507.3	5309.27	1769.16	6690.54	7053.91	1570.37	7656.6	6052.32	1423.56	2519.62	7885.1	5564.93	4566.05
Amino Acids	M277T459	gamma-L-Glutamyl-L-glutamic acid	pos	37332.9	30440.7	31110.2	28899.8	31906.6	27260.4	29127.3	29400.2	48319.5	48937	59067.6	67590	77018.5	80298.4	82739.7	99429.6	65815.6	59642.3	63244.2	50605.6	50485.3	49707.6	48062	44816	34215.5	26592.9	29830.6	30213	26052.4	35798	44721.1	46188.2
Amino Acids	M291T471	Argininosuccinic acid	pos	34549.4	28796	27428	31098	28441.7	28901.7	29642.4	26946.4	63778.3	52335.3	46962.2	56305.6	84395.7	92393.3	88223.8	108865	24704	21351.2	19190.8	19636.4	19374.5	14418.1	16404	21053.3	31660.9	39082.8	21476	27450.7	16374.7	40345.3	37309.9	39365.6
Amino Acids	M356T396	His-His	pos	6087.5	3602.41	3588.87	3140.53	4654.63	5091.99	7270.76	5706.64	3768.43	3974.53	2311.56	3588.05	3397.94	3281.69	2909.79	3225.53	69145.3	49307.8	32076.3	20836.7	21749.2	31970.2	21364.4	20243.1	3911.58	6369.23	8433.58	4637.88	5848.72	5727.47	4028.92	12233
Amino Acids	M415T475	L-N.gamma.-Monomethylarginine	pos	4090.57	2048.15	3419.53	5750.95	4743.26	6009.38	7493.37	5535.95	3920.57	1237.19	3865.79	4342.49	1627.67	3956.47	3418.79	1930.22	13797.4	13099.6	9872.1	15218.2	11800	7154.75	9380.03	7372.61	4775.27	2997.24	4646.74	2129.59	4209.98	5273.22	2743.13	3304.11
Amino Acids	M575T448	L-Saccharopine	pos	4593.59	5165.51	4644.4	3861.53	7827.91	8333.88	8166.3	3959.54	6673.39	5071.38	3599	3220.82	2803.17	6205.15	6188.74	3634.9	8187.98	6350.15	6341.64	6522.83	5363.94	4889.76	8872.11	8730.4	2908	2987.46	3766.13	2264.05	1726.83	3281.18	3160.62	2560.94
Carbohydrates	M149T317	Glyceraldehyde	neg	344890	570218	444277	546448	627285	481558	367501	394753	222684	115678	76931.4	66144.1	99257.9	51458.8	70098.2	56468.6	253406	223442	246232	263292	292326	220184	344447	422366	172243	265060	137280	352556	242226	289206	445733	298495
Carbohydrates	M193T373	2-Keto-D-gluconic acid	neg	22182.4	26589.1	16290	18819.9	4591.5	16572.8	15274.9	19911.6	232379	138767	30237.4	23844.1	100357	112518	95467.4	22857.8	71186.3	59045.9	58937.8	57588.9	55285.6	54916.4	50536.1	69173.7	49527.9	48479.6	30723.9	61481.1	84776	44700.7	49508	41030.3
Carbohydrates	M202T267_1	N-Acetylmannosamine	neg	23977.3	28366.8	29906.4	8347.57	23219.5	26676	16528.9	26326.9	56114.2	61173	45493.2	41413.8	48501.2	41690.6	42273.2	78597.3	38254.8	59234.8	54754.2	40667.3	66736.8	60011.3	57786.7	32758.4	50255.5	48144	60797.7	99293.2	43328.3	104049	67833.7	79771.6
Carbohydrates	M206T397	L-Fucose	pos	17035.4	17235.9	13828.9	11874	15173.5	14168.9	13940.3	12574.1	6917.34	5738.28	2419.06	3007.7	4177.09	5007.07	2560.14	4863.89	25312.2	15213.5	35950.1	14777.4	26120.1	30008.7	20417.5	23316.6	4631.92	4780.55	11235.6	4224.17	10875.6	3543.47	3164.75	11305.9
Carbohydrates	M237T380	2-Dehydro-3-deoxy-D-gluconate	neg	48965.1	53754.8	62517.5	89300	100388	139000	97952.4	95759.9	32186.4	16745.6	18899.3	18696.9	19611.7	21530.7	17751.7	21615.6	22079.1	15908.5	20229.1	21718.8	18609.3	23533.2	19017.8	23054.9	13256.7	12519.6	15056.7	13263.8	14259.8	10904.8	9781.36	11728.3
Carbohydrates	M309T484	5,2'-O-dimethyluridine	neg	21768.7	19076	13507.7	11492	17500.8	17520.8	23051.1	15283.8	15479.3	29843.6	43021.9	31615	40137.6	39674.4	42704.3	32164.1	51551	31271.2	28866.3	29586.9	30790.5	23411	21283.9	21993.2	90747.2	81939.1	35762.2	76056.4	28233.3	81108.7	90179.1	80723
Carbohydrates	M335T84	6-Phospho-D-gluconate	neg	1357.81	1198.62	1678.47	659.124	844.791	662.755	869.621	1465.53	8690.66	1771.37	8742.71	1488.68	1045.02	861.822	1042.16	1425.82	72096.6	60869.7	54740.7	47872.4	48099.6	40802.7	37833.5	21540.2	10777.2	8022.28	8015.98	6718.15	15383.5	10915.8	8457.05	10022.3
Carbohydrates	M361T517	D-Fructose 1,6-bisphosphate	neg	1669.68	2568.45	3020.55	1769.89	3185.45	3414.53	2763.87	2803.97	3876.92	4267.17	6001.18	3773.22	5502.64	8294.31	7750.53	5894.71	5149.32	4953.23	3282.83	5625.99	2713.61	4716.2	6275.07	7774.73	14619.9	11190.9	6081.94	13435.7	15941.7	17727.4	16319.5	15261
Carbohydrates	M406T231	Sucrose	pos	70450.6	67380.4	72801.2	77658.4	46291.3	44246.6	6815.82	48801.3	1537.24	14149.9	19858.1	10191.9	7913.33	8637.56	7924.62	3673.9	2089.25	6689.24	5458.65	7848.74	6788.95	8758.98	8400.26	9489.62	540.076	1197.64	1356.73	1922.68	1559.54	1474.16	549.572	1295.51
Cofactors	M247T30_1	Pyridoxal Phosphate	neg	36113.4	29387.8	22834.1	18995.8	28118.8	30665.7	38584.2	26969.5	48486.4	43323.7	45099.1	57688.5	47244	47362.9	46191.2	60615.2	35965.8	38241	33714.7	33711.9	32243	35328.5	33482.8	35442.5	93140.3	89651.2	87220.3	85633.5	133398	83266.2	83575.8	88177.6
Cofactors	M306T462	Gutathione	neg	23620.4	26004.4	17940.6	19452.7	24221.3	21640.6	21046	13201.3	6878.14	13381.1	12267.3	12322	7035.15	10412.4	7414.95	7056.57	29122.3	41576.6	24879.3	29154.6	39186	28965.3	28638.3	34527.4	17938.3	26787	17101.6	28312.6	15675.6	29924	17506.3	19032.1
Hormones	M232T427	Melatonin	pos	36633.6	25761	15315	9169.86	12580.4	15302.4	12006.3	15313.8	12820.2	8283.75	7864.81	12841.7	13542.8	15648.5	15120.8	20156.7	9433.68	12973	24370.7	13559.4	9106.13	10759	37034.6	33410.4	96160	96464.1	51756.1	67266.6	29690.1	45507.2	114440	42369
Hormones	M351T286	beta-Estradiol 3-sulfate	neg	33949.9	29827.7	24160.4	22123.5	26631.8	31326.2	39886	11850.1	58581.3	88429.9	131527	127430	132668	156080	163233	132329	58076.3	58747	60578.6	49541.5	62690.2	30788.5	23158.3	24237.1	11572.3	18337.4	17132.4	22861.5	20521.7	23317.8	27829	32468.9
Lipids	M144T289	Isovaleric acid	pos	7445.42	4323.78	4334.88	8012.44	6032.51	8560.16	4926.72	6819.33	12708.1	10432.8	9558.74	14550.8	14570.9	11898.9	15031.6	16607	2566.72	5607.92	6628.59	7608.83	5943.21	5426.47	8726.04	13554.9	10701.6	7635.62	13141.7	9877.27	13019.9	4823.29	8355.5	13139.4
Lipids	M187T358	Azelaic acid	neg	13592.8	14782	16480.4	19300.9	16931.5	19194.3	17955.4	18435.8	28562.5	17801.7	18427.8	18843.4	18556.1	20988	23052.6	19785.5	34351.5	28051.8	65552.7	58706.1	56879	79998	53249.1	46442	17954.5	25756	18703.1	20285	26480.3	20986	28103.6	44643.3
Lipids	M225T302	3-Hydroxycapric acid	neg	7218.2	7574.81	5731.5	5248.79	6692.04	6246.14	5591.04	6096.37	4765.01	1651.6	2157.85	2747.04	1325.39	1478.22	1340.61	2319.81	9917.12	16444.7	14901.9	18048.6	18503.4	12525.3	18174	28689.9	3801.16	3153.93	1865.25	5945.43	7071.32	2537.1	2522.17	6142.92
Lipids	M253T2	cis-9-Palmitoleic acid	neg	22307.2	19643.8	8240.62	7566.06	4734.14	1845.07	2712.16	3144.37	6678	3712.5	1720.51	9321.32	5468.43	3485.15	8778.75	6038.66	34453.8	9793.36	7035.23	16957.1	4873.49	3942.76	3217.11	1918.41	1572.23	1449.17	2106.96	1320.47	1404.06	1415.16	1422.58	1899.64
Lipids	M255T37	Palmitic acid	neg	1.42538e+06	1.50178e+06	1.55224e+06	1.7037e+06	1.70749e+06	1.69518e+06	1.90265e+06	1.69897e+06	1.17965e+06	1.25277e+06	659770	1.07759e+06	1.05842e+06	983247	797749	826507	1.47324e+06	1.12967e+06	1.27653e+06	1.26029e+06	1.13369e+06	1.26205e+06	1.08592e+06	567522	652505	455008	364237	285159	271859	561584	523994	255174
Lipids	M313T31	1-Hexadecanoyl-sn-glycerol	pos	14907.1	17066.9	14629.8	19894.8	8004.63	9553.99	9982.1	9221.04	5051.84	3579.75	3322.17	6152.55	6564.61	11000	8084.53	5414.74	21692.2	24215.1	37058	18328.6	20399.5	51934.7	13219	8425.07	4433.47	4346.56	6947.6	7827.59	5495.62	5468.84	1623.29	2484.1
Lipids	M336T137	16-Hydroxypalmitic acid	pos	16292.7	2378.33	17896.4	20426	19427.2	18155.7	17825.1	6730.16	13486.5	10710.1	16298.7	23655.4	17220	14175.6	9667.07	14578.1	22851.9	56712.8	16312	17593.8	54450.8	57480.5	18855.3	22273.8	15906.9	4621.98	17447.5	16324.1	8872.7	12863.5	9248.15	7038.5
Lipids	M343T355	Retinene	neg	121.315	175.15	169.444	360.443	236.509	258.594	208.017	485.792	429.862	432.394	773.512	1456.94	816.442	378.968	719.064	1451.02	15634	10423.3	11729.9	7888.72	7316.02	7202.69	5415.79	4788.06	443.852	479.113	256.566	210.567	1953.89	486.905	981.322	1102.34
Lipids	M352T205	Mestranol	pos	3940.99	3062.76	3022.25	5354.66	5723.02	5505.16	6232.94	6580.08	4280.04	4348.49	3631.03	7137.99	4808.54	6207.6	3442.46	9215.16	52407.6	29904.4	36094.9	23345.4	21627.4	23110.2	13584.8	8979.89	5521.48	6272.5	5521.39	12136.4	17374.1	9235.93	11636.6	7678.15
Lipids	M466T151	Taurolithocholic acid	pos	7242.29	9425.33	3288.99	3034.59	7113.33	5989.59	2482.57	8260.27	7070.14	9069.6	7458.14	9159.17	6516.05	5937.93	8169.02	2634.64	12596.5	10218.3	8718.56	8575.52	9511.73	7848.39	11317.6	9966.37	6037.11	4236.67	7737.41	2220.19	2173.5	3911.68	1590.1	3770.02
Lipids	M514T242	Taurocholate	neg	2342.06	3983.54	4006.39	3856.16	4037.93	1816.81	1733.69	3649.69	2093.75	2715.81	3238.02	2704.72	2434.33	3871	2669.57	6766.34	10833.2	5819.5	6833.94	5952.27	5184.87	4636.5	6097.04	8291.26	2210.73	5266.35	2425.63	2069.81	2713.36	3911.23	4665.72	2821.93
Nucleic acids	M112T198_2	Cytosine	pos	652242	590537	500999	590400	583189	532621	699384	722043	2.39811e+06	3.17323e+06	3.35357e+06	4.061e+06	3.70288e+06	3.66324e+06	3.53493e+06	3.67081e+06	889492	328756	368032	382903	267748	578839	362367	354781	1.86516e+06	1.15042e+06	952121	1.38604e+06	2.21007e+06	1.482e+06	1.76327e+06	1.87774e+06
Nucleic acids	M113T68	Uracil	pos	328837	530453	591302	594173	622453	423525	596157	680445	664225	275324	600176	451121	422053	251428	395342	183309	62386.9	144359	45826.7	177555	103923	192075	327619	554116	993075	411369	750506	697123	779586	336069	398510	349415
Nucleic acids	M185T314	Thymine	neg	6591.53	9858.37	8167.97	14352.4	24209.4	24399	34045.4	32037.7	8258.11	9405.69	4633.68	8236.98	4560.39	3138.72	3120.03	2180.75	26941.1	22271.4	17985.4	25656.1	23863.2	14274	28247.8	35788.4	3000.01	5480.16	3458.62	5015.58	13455	2415.54	5613.2	4350.31
Nucleic acids	M268T243	Deoxyguanosine	pos	5176.97	6547.11	8160.29	12429.8	11510.9	15048.8	8621.56	13484.2	8932.83	7439.3	10166.6	2574.08	6538.3	8974.49	9178.65	7044.72	45753.3	30393	32468.3	31863	28058.4	25496.3	18903.5	16534.2	9947.15	9087.97	9607.97	7133.91	4931.84	10085	11530.7	21455
Nucleic acids	M284T290	Guanosine	pos	808.172	921.099	517.236	303.237	703.862	681.262	445.057	478.043	835.978	1488.11	949.473	515.974	923.458	791.609	939.262	317.366	14484.4	9244.87	36652	20957.4	32212	4104.27	17696.7	13281.2	1275.89	791.766	2571.13	586.545	413.65	1676.19	1706.65	2583.46
Nucleic acids	M326T405	Deoxyuridine monophosphate (dUMP)	pos	48934.3	21371	47442.1	18121.6	29236.9	19509.5	30309.7	15116.1	4634.85	10234.3	7742.92	1691.82	4516.49	6230.13	3750.61	2561.91	5408.58	6136.89	10416.6	7526.13	8675.22	13864.3	9271.03	13592.1	5263.7	24353.6	11045.7	1638.6	8568.04	19638.7	17075.1	6307.33
Nucleic acids	M487T251	Cytidine	pos	293.214	378.559	1131.77	1819.11	852.888	701.323	338.7	774.548	543.443	465.048	125.24	501.677	403.28	745.429	371.306	2156.92	382898	275993	328729	273796	239435	225011	151802	47867.6	6099.92	7357.71	1287.46	2357.33	1070.9	9754.36	10931.2	17413.5
Organic acids	M102T282	(S)-2-aminobutyric acid	neg	10568.5	10130.6	9516.38	8509.95	7099.6	7872.21	8233.27	9041.24	7105.16	6409.92	6721.75	10074.7	9094.49	7930.46	7203.16	11571.6	4443.65	6249.99	4529.79	6129.93	6367.95	4532.66	5497.22	8851.01	19871	18755.8	19942.6	22096.8	20315.3	20015.6	20449.9	16763.7
Organic acids	M119T158	Succinate	pos	145696	104613	56822.3	83005.6	100795	56546.5	64218.8	116555	22526.1	10757.6	139672	59150.6	28646.5	102566	82698.9	69916.2	190951	205003	171267	156863	147248	157225	139606	136309	65894.4	53566	121539	62327	120313	102588	54294.8	53163.1
Organic acids	M121T147	Benzoic acid	neg	20908	36767.2	31538	41041.6	41940.6	55252.9	65824.8	69986.5	226863	107102	402656	339947	105291	589728	262314	237742	13261.4	12305.1	6941.09	4105.21	8462.82	4899.45	5603.56	27176.8	11934.5	7786.17	8032.48	6757.49	5410.93	8084.55	3882.21	40285.2
Organic acids	M130T143	Beta-Homoproline	pos	12138	14956.5	14247.3	14570.3	13900.9	12077.1	12862.4	11987.3	15691.1	1889.92	13875.6	12971.1	11922.7	10649.7	11737.5	8962.17	6240.51	8258.15	11697.7	11669.8	8765.65	12938	12715.4	10414.1	33794.8	17914.1	19864.6	29577.4	16021.9	18684.2	20478.4	25367.6
Organic acids	M133T413	L-Malic acid	neg	637776	645520	565157	715731	696513	569431	638153	551988	1.16006e+06	1.50302e+06	1.89921e+06	2.02187e+06	1.57053e+06	1.47576e+06	1.56403e+06	2.17597e+06	2.53233e+06	2.09155e+06	2.25686e+06	2.07163e+06	2.00973e+06	2.02272e+06	1.76352e+06	1.96358e+06	2.6183e+06	2.50225e+06	2.02475e+06	2.00743e+06	2.60212e+06	2.32802e+06	2.45345e+06	2.87084e+06
Organic acids	M138T307	Anthranilic acid (Vitamin L1)	pos	880749	824293	641195	451511	626816	632457	667811	619317	313737	155516	82282.1	119954	110941	117271	99864.6	103280	1.0381e+06	1.06259e+06	953094	943654	968995	819716	878440	867561	57578.6	59742.1	78095.6	47656.8	69811.4	56150	60809.7	291299
Organic acids	M139T173	Urocanic acid	pos	120983	124737	69396.8	39786.2	73738.2	90448.2	87509.5	112707	214573	175321	141539	137854	204578	134606	214402	55192.9	188122	137402	68812.9	133033	81825.8	90557.3	68510.9	70789.5	43987.4	46264.8	75971.6	36599.5	58096.3	52496.6	55698.9	20347.4
Organic acids	M144T308	DL-2-Aminoadipic acid	pos	7122.68	6157.59	3147.87	5199.8	2702.48	5607.31	5588.45	6988.89	7169.95	6771.48	4896.4	4190.66	5763.57	5456.45	5165.64	3959.86	7764.38	9364.31	9079.39	22902.3	8514.28	9235.99	11103.5	11886.3	1830.29	1856.74	1735.71	3759.16	9464.87	677.556	862.07	475.249
Organic acids	M145T453	alpha-ketoglutarate	neg	4652.62	4221.15	4099.41	5873.56	5369.63	5970.5	6259.81	5732.44	19690.1	11428.6	6084.48	20426.6	25425.7	25292.9	28799.2	37951.8	2724.57	5892.17	3777.09	5801.03	4801.78	5725.37	5404.69	6352.15	9098.09	11645.3	5098.74	8015.83	6701.73	9046.08	10016.2	9789.74
Organic acids	M158T284	Methyl acetoacetate	pos	16333.9	14897.7	13139.4	18942.2	17149.4	17931.7	18113.5	15474	11612.8	13775.4	18843.4	16380.8	10811.6	11226.4	10852.9	7409.82	15098.1	12036.8	13583.5	9767.32	12298.9	16775.1	12313.8	15663.6	3510.03	3804.38	7441.02	4717.77	2491.23	4087.78	1028.33	6155.29
Organic acids	M165T121	1,2-Benzenedicarboxylic acid	neg	1.21538e+06	1.64687e+06	1.65311e+06	1.62593e+06	1.6082e+06	1.65559e+06	2.08228e+06	2.04084e+06	779942	543218	486247	422941	503350	850107	526223	220995	231757	577652	400677	1.17258e+06	1.32059e+06	1.07422e+06	291127	867177	696515	795096	437778	741673	664437	859312	916115	975074
Organic acids	M172T430	alpha-Ketocaproic acid	pos	11026.8	8881.65	8617.86	7090.53	8743.33	11770.2	8902.75	7375.84	5806.15	8157.49	13057.5	7456.95	7752.58	8096.95	7517.28	7391.04	4183.33	11956	12019	11794.2	12291.1	18038.6	14023.7	11909.9	27810.8	24434.2	24402.3	24660.8	12894	29392.3	31225.4	34031.7
Organic acids	M175T291	2-Isopropylmalic acid	neg	252.48	274.476	109.688	176.508	150.327	251.491	279.736	344.199	351.539	3149.47	4123.41	7411.44	9095.85	5684.79	8719.73	11955.1	10134.4	10900	4460.8	4796.85	4086.36	3148.5	2059.47	1102.93	627.964	887.774	1505.72	2392.51	7579.39	8264.74	20105.7	20738.9
Organic acids	M175T482	Maleic acid	neg	6057.54	6985.26	6857.22	7692.9	8014.3	3142.78	3527.69	3928.49	10897.7	4195.14	8262.25	5326.94	5217.28	7272.81	8219.9	5895.84	5598.51	8134.19	5753.67	3921.61	5536.24	4012.93	5560.24	6390.98	17398.4	14243.3	7910.61	12522.2	6372.6	14227.4	18581.9	18314
Organic acids	M177T387	L-Gulonic gamma-lactone	neg	28770.5	28694.3	34268.9	22430.8	17072	10650.9	11197.5	9721.22	15451.8	39756.9	57918	72816.9	52294	41761.9	53521.3	71778.3	143626	118522	135213	149416	138374	154582	156060	154224	136656	130455	128657	111165	132116	119770	116497	131752
Organic acids	M182T312	Phenylpyruvate	pos	4564.24	1979.14	2990.53	5154.51	5348.54	6469.67	7533.98	4755.6	851.008	1086.04	1087.4	615.425	911.923	1433.26	917.681	541.537	5550.79	3264.62	3671.41	4128.19	2482.47	7465.32	7443.96	4951.74	1205.16	1061.85	955.027	803.69	1193.39	725.447	1089.96	1233.68
Organic acids	M207T265	Mevalonic acid	neg	11034.2	10323.4	14203.8	26992.7	12917.6	14725.4	11386.1	17576.7	50241.9	46327.9	42828.8	42997.3	50741.5	54311.2	51701.9	32729.2	4114.44	29061.9	37386.7	34143.8	32398	63927.1	47565	7574.73	61272.8	64286.5	25019.1	84776.8	142199	68889	92786.5	48671.2
Organic acids	M220T289	Pantothenate	pos	31905.7	35583.4	35357.9	36908.1	40335.6	33641.9	33778.8	39484.7	26114.4	30853.9	38376.7	23958.8	24371.9	19386	24963.8	20358.6	42010.6	27517.9	37739.3	24243.9	24524.7	34767.6	24845.1	14865.2	13205.6	8643.56	3800	9930.96	6784.67	8859.08	9197.76	8847.85
Organic acids	M233T484	cis-Aconitate	neg	15510	13194.2	10128.9	8654.5	12314.8	12913.5	15427.9	11798.7	12077.4	24027.4	29967.3	27173.8	29959	32165.8	32718.8	25855.7	39409.5	22720.3	21295.3	22856.6	23883.7	17028.9	18828.9	16457.7	67531.2	61891.7	27329.9	53263.7	21409.4	66072.3	78743	63412.5
Organic acids	M252T324_2	Baclofen	pos	1172.89	1279.94	876.238	883.702	563.856	1188.75	1219.22	649.778	248.943	957.362	881.464	1239.55	754.146	1063.68	775.315	1779.16	802.492	314.825	1361.74	863.84	1044.08	277.358	337.326	623.766	3285.91	2813.4	2621.78	2331.71	3238.6	2749.83	3190.15	3347.51
Organic acids	M307T395	3,4-Dihydroxybenzoic acid	neg	17335	18132.4	10393	7475.86	11134.1	9824.27	7830.41	9642.54	50685.3	37305.7	24407.3	22145.9	29273.6	27223.2	29475.1	13262.1	4502.85	10878.9	3171.63	5864.26	6633.13	4365.09	4131.26	7342.07	13962.4	17061.7	14435	24534.7	14324.3	18459.8	15122.7	6594.22
Other Compounds	M113T107	2(1H)-Pyridinone	pos	29802.3	9159.42	23629.2	24632.1	27877.7	25571.7	25792.8	29998.8	46641.8	27731.5	23147.3	27113.8	25682.3	27072.7	29250.3	21662.5	5066.71	6062.74	5266.61	9713.53	7096.63	6890.42	7351.73	8653.35	17642.3	17944.6	19817.7	15420	17220.4	24867.9	20261.2	22037.6
Other Compounds	M116T171	Indole	neg	24758.2	29140.1	29212.5	37146.4	33674.1	23699.9	34979.9	35264.7	25585.7	46324.4	62179.9	40501.1	44950	29847.6	25533.5	13412.2	12164.2	6509.95	10700	10903.5	5831.7	3430.64	4662.45	7207.79	3429.95	2118.83	6355.48	2065.24	3226.6	3100.86	769.616	1060.64
Other Compounds	M125T264	Ciliatine	neg	6552.08	7184.84	5814.74	12343.6	6733.72	5638.23	3992.26	6171.1	19418.7	18851.8	15280.2	20083.3	22552	21122.8	24020.6	16914.7	9210.03	15980.9	16675.2	17612.9	17047	26535	21756.8	14182	20301.6	23981	15964.2	25048.7	46313.3	25650.7	28832.5	21686.3
Other Compounds	M127T392	Dihydrothymine	neg	19327.6	28167.6	17107.7	3105.06	8027.23	7408.01	5148.24	6311.35	84669.3	70307.1	83493.7	48809.3	51507.3	47233.2	55546.7	21889.2	36750.5	21959.7	20772.3	22535.3	20144	1875.47	14276.3	18182.3	26285.1	29102.5	23932.8	25587.4	41492.7	26907.5	31232.3	25656.3
Other Compounds	M148T430	4-Pyridoxic acid	pos	4926.22	3990.74	2843.23	1953.06	2646.61	2523.39	2863.01	2704.69	6105.64	4114.91	5183.25	6299.3	9421.6	9157.95	6292.28	7934.55	1347.08	1892.72	999.692	1204	1178.33	1235.63	2459.84	1705.23	8744.5	7567.41	9020.28	9007.98	7196.13	7148.93	7391.03	6446.23
Other Compounds	M152T446	2-Hydroxyadenine	pos	11425	5108.16	3643.15	2576.46	3891.41	4376.99	3439.24	4504.13	5409.61	7349.56	9891.24	13957.2	13121.8	13285.3	13374.2	22806.6	13291.9	9191.8	19765.4	9751.98	20567.7	12654.2	10917.7	5318.41	6441.41	6609.49	8473.61	6169.76	4373.19	5710.74	4179.65	2528.68
Other Compounds	M157T189	Allantoin	neg	225267	251609	179228	145045	181579	194735	176926	196484	417336	401863	519764	387211	424221	384537	419628	353467	54350.1	183618	78995	201029	211877	82992.5	242807	440281	1.1521e+06	1.2092e+06	1.55293e+06	1.31324e+06	1.43057e+06	1.21638e+06	1.30811e+06	1.19299e+06
Other Compounds	M164T43	1H-Purin-6-amine, N,N-dimethyl-	pos	73671.1	75177.5	85581	98543.4	95364	102877	112403	98436.5	84656.9	46442.9	19861.3	19264.2	32075.6	32713.1	33636.7	7878.83	4243.82	4007.64	4704.04	3952.04	4917.36	4332.78	4126.78	5222.92	4335.63	3368.17	3632.83	4334.15	4472.17	4067.97	3925.64	4716.13
Other Compounds	M187T268	1,2,3-Benzenetriol	pos	3902.92	4533.11	5774.49	5414.86	5437.31	2774.4	5508.02	10459	39340.6	29156.4	42162.6	36877.8	30337.4	35869.6	43375.3	27649.1	81642.5	90291.6	67943.6	75736.4	56383.5	40007.4	57966.6	24291.1	12693.4	10264.7	115021	11123.2	11708.3	7938.96	11196.4	9544.91
Other Compounds	M188T194	Kynurenic acid	neg	121885	171585	142054	156565	145543	152369	159237	122118	14999.6	32663.5	60324.9	39404.5	26011	23282.8	26352.7	10523.9	45177.9	67195	58024.6	66110.3	81858.5	63382.2	101433	133109	11224.5	10963.5	11727.3	10943.1	3974.61	8044.12	8092.44	4254.85
Other Compounds	M228T208	Deoxycytidine	pos	2968.38	2147.25	2760.62	1147.03	2925.31	1235.18	2689.76	461.478	6427.75	4494.82	3693.2	6047.39	5475.02	4932.67	4899.21	4385.88	14684.1	9550.94	14409.3	10137.3	9383.66	8710.2	4579.58	1862.95	13917.8	15247.3	2051.52	2670.91	10022.9	13235.3	17668.3	16692.5
Other Compounds	M251T183	Deoxyinosine	neg	38059.2	39171.3	33307.3	11769.2	29295.5	28518.2	30030.8	24706.1	33768.4	79954.9	94265.4	143307	86013.1	81744.2	88733.7	130277	61246.8	95374.2	92497.1	101275	106253	114504	115796	136868	81912.4	89296.2	102406	47580.7	22511.5	90172.7	83097.3	214719
Other Compounds	M251T257	5-Amino-4-carbamoylimidazole (AICA)	neg	828.658	982.933	666.666	1584.95	1121.5	1327.03	1847.24	1319.33	3599.68	2716.82	2780.46	4795.59	3783.25	4438.89	1657.76	3693.72	213862	144699	256690	188501	177276	189867	137919	38155.2	11622.5	15859.3	5694.18	5468.6	7725.84	13289	19424.6	28278.7
Other Compounds	M267T224	Inosine	neg	25618.5	29267.8	33329.3	26064.1	27388.4	25725.5	27264.2	32175	29698.4	64957.7	75212.8	75747.9	73279	65733.9	77103.6	81891.3	93540.7	182737	123368	199228	195590	141530	238856	335094	254707	260367	100133	440928	68666.4	307753	159645	145968
Other Compounds	M274T425	3-Methyluridine	neg	7626.69	15583.2	6263.45	8660.15	14989.1	7980.31	8701.93	6637.6	9545.77	13655.4	17674.6	10063.9	11373.1	10469.6	11165	11867.2	91314.4	63408.7	78541.5	59519.1	63742.1	66481.7	52820.8	51987.6	16988.5	18939.3	16113.6	14138.9	7700.3	14984.2	13028.6	21691.3
Other Compounds	M286T402	Hydromorphone	pos	79528.1	76117.9	79371.5	75348.5	95078.5	88901.2	107704	90253.9	53534.7	32974.8	18055.9	11901.6	22064.2	24953.7	18530.4	9386.01	151755	92194.7	120763	96246.4	94004	102717	72641.7	69755	27026.1	23680.5	82482.9	13266.3	24174.8	23053.8	7200.29	19474.9
Other Compounds	M287T91	Luteolin	pos	2222.89	2403.47	719.75	1238.94	619.808	588.821	2031.96	736.79	3581.17	2655.89	2322.49	9049	8573.17	8397.24	10965.7	18997.6	1854.47	1344.4	1824.99	1916.49	1048.36	1650.82	2338.68	2385.54	3540.56	2608.99	14072.7	10368.2	3600.28	3816.57	1436.07	3034.69
Other Compounds	M289T431_2	Desipramine	pos	12138.5	13284.5	12016.6	8215.54	16311.5	11365.9	11693.9	22825.1	11770.1	15193.8	7004.69	13834.9	10242.3	16362.9	16874.2	12049.4	115724	86331.7	84004.1	75276.2	76687.2	89176.1	54099.5	88170	30134	35322.1	1996.77	37941.2	13228.3	27282.9	16100.3	8045.15
Other Compounds	M304T265	Abacavir	pos	763.151	339.171	695.589	1632.53	987.056	875.546	944.394	1084.46	1141.45	1639.79	4954.94	2820.01	1903.17	1607.07	3046.01	5473.19	40273.1	61921.1	35355.8	23926.8	21012.8	40592.4	38828	20533.5	7356.35	6698.59	5610.72	9951.66	10210.6	9234.57	10707.2	4673.77
Other Compounds	M309T220	2-Butanone, 4-(2,6,6-trimethyl-2-cyclohexen-1-yl)-	pos	1795.2	3195.39	2624.4	1849.21	3672.64	3856.4	5201.97	4377.89	2305.03	4859.83	587.092	1257.22	2349.42	4410.45	4316.47	488.716	2500.91	5787.71	4900.99	6898.27	6735.46	6424.22	8220.27	11209.9	1334.88	3141.13	3685.11	903.487	1413.18	1635.03	2140.28	4987.23
Other Compounds	M310T199	N2,N2-Dimethylguanosine	neg	35798.2	39201	23972.5	4332.59	12307.6	13833.9	6479.62	12594	38645.5	117444	168678	148413	97059.1	93346.4	87522.4	68338.3	72322.1	77969.8	61179.6	82034.4	88966.9	64120.4	86683.6	164615	138968	118573	181782	157338	175744	131220	110992	114396
Other Compounds	M315T274	Tolbutamide	pos	2009.15	1592.74	1515.14	3289.65	2686.89	2908.2	2988.78	4758.63	7026.9	3446.06	2493.22	2608.38	5976.74	4841.21	4633.07	3669.68	3209.15	3406.76	1942.71	3920.3	1536.49	3525.1	2044.93	1301	7443.18	4434.64	5139.32	8269.69	1864.63	10454.6	10782.1	8199.59
Other Compounds	M359T407	Coniferol	neg	17292.5	19254.9	19859.9	17366.3	22873.9	17193.9	31933.8	18761	7800.09	9502.78	12118.1	7281.52	5922.43	4363.01	6466.79	2139.49	58086.2	32778.5	47804.8	49721.7	32686.8	57089	30234.1	28100	8923.03	10556.3	14219	10046.6	10781.1	9844.54	8068.6	5949.28
Other Compounds	M366T401	Cytidine 2',3'-cyclic phosphate	pos	208302	202476	177248	121649	162374	171610	138370	161195	107953	82807.8	72322.6	52956.1	62808.8	59585.5	54566.1	56468.3	69969	65465.6	64908.2	79773.8	75333.9	49077.9	65867.7	90176.6	40767.6	41117.8	59069.4	33302	70018	39668.6	27218	47230
Other Compounds	M386T312	Lisinopril	neg	4224.07	8576.39	4298.97	7132.74	6726.72	9596.58	13125	4818.17	1625.71	748.656	1022.31	839.943	772.704	1011.05	843.066	837.551	12274.9	20832.7	17798.8	20484.5	22088.6	14674.5	19548.7	24758.6	2227.78	2364.16	1463.06	2794.49	1875.16	1583.15	2444.61	2360.33
Other Compounds	M433T205	Apigenin 7-glucoside	pos	3282.71	3239.07	2971.91	3245.18	2521.33	3574.99	1973.11	2335.41	6851.33	16563	14538.9	22466.1	18866.9	19638.1	22251.7	24092.4	1632.39	1955.51	2744.48	1960.7	1864.27	2957.43	2542.77	1733.68	472.233	2192.87	1145.74	461.676	1535.55	1765.41	430.879	1914.27
Other Compounds	M609T386	Rutin	neg	2081.95	1111.87	2827.92	2038.02	1726.97	2987.45	2352.32	577.615	2982.87	15269.9	3576.46	3061.64	10639.4	4587.37	4512.71	5521	15785.4	11357.8	14403.8	15174.1	13554.1	14254.1	9405.06	13329.4	11861.1	10421.4	11559.2	9580.22	7283.05	10696.4	9537.15	11304.9
Sugar Alcohol	M143T263	D-Threitol	neg	10418.3	10920.2	9292.35	2790.9	5154.82	6207.45	1353.38	4659.88	16935.5	13925.3	12500	24043.5	20789.7	29092.5	26552	29720.1	46424.1	49202.5	45505	59427	56188.4	44013.9	46746.6	58388	53266.6	18605.6	30415.4	62485.2	64143.9	55706.5	58995	47624.9
Sugar Alcohol	M151T237	Xylitol	neg	19232.8	32278.5	36864.5	43335.2	31830.2	30030	45046.6	26589.5	15654.1	14448.8	14310.1	13595.3	8612.58	22296.6	20375.2	15644.6	4884.81	11391.8	10148.1	13973.1	13422.4	7947.87	10421.9	20957.5	11752.1	4872.08	6564.47	14478.8	10752.9	7010.16	3615.01	3406.15
Vitamins	M122T164	Nicotinate	neg	3934.3	3482.7	3665.87	4458.28	3151.75	2603.13	3624.66	2437.41	7009.33	8625.41	6927.84	8544.74	9754.52	14998.2	8037.65	13856.3	32179.2	34643.9	43757.1	37743	34400.8	39344.4	36470.9	40039.9	19678.4	6589.51	16886.5	863.914	5957.73	6454.61	3544.27	11382.3
Vitamins	M183T47	Nicotinamide	pos	20517.6	41921.1	15753.2	12551.5	7678.88	7340.09	5176.09	4436.06	9166.42	10660	13340.8	6558.94	7482.2	6719.42	14660.7	6829.1	659.199	846.844	2910.96	4159.59	2831.38	2437.81	2774.64	6562.98	6533.26	6091.11	9377.03	5769.72	13931.4	8002.22	9014.61	7457.19
Vitamins	M197T156	L-Ascorbic acid	neg	22857.4	29724.5	20992.4	24240.5	19404.8	30247.1	14973.3	23393	68509.8	68642.6	62735	55641.5	86044.9	46928.2	95267.9	116261	13541.8	22647.9	14806.2	15774.6	20157.3	14075.8	21888.8	44646.3	40967.7	60434.8	125940	84824.4	177990	62112.7	62659.5	41927.7
Vitamins	M343T206	Thiamine monophosphate	neg	33228	40207.7	41798.2	43848.2	54407.6	40956.6	41187.8	40178.9	49570.5	25755.3	22885.7	49335.8	34498.3	52909.2	53911.2	32328.9	16318.5	14600.3	22561.6	22606.1	21401.4	38044.3	21663.4	21568.4	47541.9	47204.7	62332.8	54378	40337.3	78111.4	80690.4	34601.2

## Sheet: Table S2
Table S3. Summary of the fold changes of the metabolomic data at different stages of salt stress.
Category	ID	Compound name	S_1vsCK_1						S_7vsCK_7
			ESI mode	regulated	fold change	t.test_p.value	t.test_q.value	VIP	regulated	fold change	t.test_p.value	t.test_q.value	VIP
Nucleic acids	M112T198_2	Cytosine	pos	up	5.65704	2.40811e-12	2.81481e-09	2.09279	up	3.59103	2.66651e-06	3.74864e-05	1.49357
Alkaloids	M357T441	Berberine	neg	up	3.76773	3.9624e-05	0.000354375	2.06323	up	2.3048	0.000275723	0.00149865	1.04467
Amino Acids	M172T348	Acetyl-DL-Leucine	neg	up	3.69185	4.51919e-05	0.000391179	1.77935	up	3.32944	0.00195616	0.00703326	1.72914
Vitamins	M197T156	L-Ascorbic acid	neg	up	3.22887	7.65602e-07	2.38914e-05	1.63695	up	3.92063	6.16581e-05	0.000487292	1.71206
Organic acids	M307T395	3,4-Dihydroxybenzoic acid	neg	up	2.5475	0.000176476	0.00105663	1.37046	up	2.65509	0.0001399	0.000915786	1.32406
Amino Acids	M192T407	O-Acetyl-L-serine	pos	up	2.35847	1.23331e-07	6.12e-06	1.02217	up	5.67059	2.12001e-07	6.83067e-06	1.93387
Other Compounds	M148T430	4-Pyridoxic acid	pos	up	2.22934	5.82913e-05	0.000446597	1.07005	up	5.20045	8.58062e-08	3.80878e-06	2.06643
Organic acids	M233T484	cis-Aconitate	neg	up	2.14068	0.000151465	0.000939044	1.16618	up	2.40931	0.00117428	0.00471066	1.19927
Carbohydrates	M361T517	D-Fructose 1,6-bisphosphate	neg	up	2.14002	0.000115713	0.000767031	1.09597	up	2.73093	3.81056e-05	0.00033988	1.34824
Other Compounds	M187T268	1,2,3-Benzenetriol	pos	up	6.50096	1.60165e-07	7.29408e-06	2.07329	down	0.38338	0.0019244	0.00592818	1.4038
Lipids	M343T355	Retinene	neg	up	3.20464	0.000406911	0.00198533	1.14804	down	0.0840153	3.3675e-06	6.08022e-05	2.47344
Other Compounds	M304T265	Abacavir	pos	up	3.08467	0.000969809	0.00395288	1.01103	down	0.228164	1.20698e-06	2.12331e-05	1.26648
Vitamins	M122T164	Nicotinate	neg	up	2.84208	2.2827e-06	4.78921e-05	1.23106	down	0.238989	0.00152605	0.00578258	1.92938
Other Compounds	M152T446	2-Hydroxyadenine	pos	up	2.54579	0.000678531	0.00296435	1.42331	down	0.438468	0.0015349	0.00492743	1.10288
Amino Acids	M148T431	L-Glutamate	pos	down	0.291868	2.6286e-05	0.000250026	1.74108	up	2.05134	0.00109588	0.0037516	1.07717
Amino Acids	M217T310	Val-Val	pos	down	0.453048	2.01424e-05	0.00020906	1.03145	down	0.199046	3.78179e-05	0.000261053	2.03329
Lipids	M225T302	3-Hydroxycapric acid	neg	down	0.352895	0.000101173	0.00069325	1.44397	down	0.240802	1.12778e-05	0.000140803	1.75609
Amino Acids	M189T311	N6,N6,N6-Trimethyl-L-lysine	pos	down	0.350837	1.82334e-06	3.78334e-05	1.32121	down	0.212699	1.59046e-05	0.000138289	1.95555
other compounds	M359T407	Coniferol	neg	down	0.337884	0.000245282	0.00134345	1.59556	down	0.232952	7.10693e-08	3.8692e-06	1.79821
Amines	M102T316	Betaine aldehyde	pos	down	0.328587	5.80492e-06	8.60109e-05	1.39819	down	0.153832	1.54176e-05	0.000135161	2.03179
Carbohydrates	M206T397	L-Fucose	pos	down	0.299493	1.48871e-05	0.000168581	1.62146	down	0.281306	7.04135e-05	0.000421599	1.61521
Nucleic acids	M185T314	Thymine	neg	down	0.283313	0.00112573	0.00431752	1.4957	down	0.219397	1.04654e-05	0.000133163	1.80428
Amino Acids	M228T138	L-leucyl-L-proline	pos	down	0.281796	0.00233237	0.00791245	1.73693	down	0.211887	2.93124e-06	3.98921e-05	1.65817
Other Compounds	M286T402	Hydromorphone	pos	down	0.27647	0.000123038	0.000786339	1.74668	down	0.275423	0.000303093	0.00131162	1.69779
Organic acids	M138T307	Anthranilic acid (Vitamin L1)	pos	down	0.206365	1.11128e-06	2.63304e-05	1.72134	down	0.0957418	3.48988e-06	4.57774e-05	2.45955
Other Compounds	M188T194	Kynurenic acid	neg	down	0.199395	2.77407e-05	0.000271761	1.87349	down	0.112324	3.91202e-08	2.51455e-06	2.20833
Amino Acids	M150T315	L-Methionine	pos	down	0.19217	0.000221703	0.00123599	1.72667	down	0.0534952	8.13237e-10	1.85984e-07	2.61331
Organic acids	M182T312	Phenylpyruvate	pos	down	0.191881	1.08025e-06	2.61657e-05	1.99505	down	0.212231	1.60064e-06	2.62285e-05	1.71358
Amines	M184T501	Phosphorylcholine	pos	down	0.19121	0.000359687	0.00180702	1.56972	down	0.0727597	1.84542e-07	6.24239e-06	2.49051
Carbohydrates	M406T231	Sucrose	pos	down	0.170071	0.000454365	0.00215097	1.70657	down	0.178229	4.54598e-06	5.49698e-05	1.51643
other compounds	M386T312	Lisinopril	neg	down	0.131644	8.48195e-08	4.4712e-06	2.21176	down	0.112243	1.86059e-11	1.68251e-08	2.24207
Organic acids	M175T291	2-Isopropylmalic acid	neg	up	27.4573	6.06068e-05	0.000484612	2.93167	none	1.52627	0.951659	0.966896	0.268248
Other Compounds	M433T205	Apigenin 7-glucoside	pos	up	6.27681	4.18445e-07	1.36286e-05	1.91507	none	0.570323	0.0218519	0.0439137	0.718533
Organic acids	M121T147	Benzoic acid	neg	up	6.2535	1.63591e-05	0.000186968	1.73128	none	1.11381	0.952273	0.967245	0.0724721
Other Compounds	M287T91	Luteolin	pos	up	6.11055	0.00017066	0.00100749	2.02592	none	2.95731	0.0133242	0.0290089	0.926306
Amino Acids	M145T393	L-Glutamine	neg	up	5.80589	0.00136591	0.0050267	2.56088	none	1.28054	0.0599346	0.111135	0.342886
Other Compounds	M310T199	N2,N2-Dimethylguanosine	neg	up	5.51744	9.68183e-05	0.000668469	2.25675	none	1.61775	0.00183857	0.00670733	0.574698
Carbohydrates	M193T373	2-Keto-D-gluconic acid	neg	up	5.3941	0.00176143	0.00616407	2.06438	none	0.86061	0.135967	0.214545	0.22972
Other Compounds	M127T392	Dihydrothymine	neg	up	4.89897	0.000117678	0.000776443	2.27298	none	1.47094	0.107567	0.177786	0.711473
Hormones	M351T286	beta-Estradiol 3-sulfate	neg	up	4.50627	6.69936e-07	2.16006e-05	2.11274	none	0.473172	0.00224887	0.00783958	0.92414
Organic acids	M145T453	alpha-ketoglutarate	neg	up	4.15133	0.000265088	0.00142683	1.92726	none	1.71476	0.00142324	0.00547694	0.73934
Amino Acids	M247T387	L-homocysteic acid	pos	up	3.93753	1.20498e-05	0.000142752	1.79383	none	0.873982	0.474717	0.565063	0.313701
Amino Acids	M131T402	L-Asparagine	neg	up	3.45354	0.0019546	0.00671043	1.6863	none	1.57255	0.00307549	0.00997432	0.661501
Sugar Alcohol	M143T263	D-Threitol	neg	up	3.41669	0.00065628	0.00284654	1.62874	none	0.963901	0.551633	0.648027	0.1264
Other Compounds	M609T386	Rutin	neg	up	3.19352	0.00176093	0.00616407	1.41563	none	0.766739	0.00624762	0.0176883	0.311502
Other Compounds	M251T183	Deoxyinosine	neg	up	3.1426	8.12442e-05	0.000592559	1.68683	none	0.888181	0.309622	0.415288	0.402916
Organic acids	M207T265	Mevalonic acid	neg	up	3.12085	1.83803e-06	4.16189e-05	1.57955	none	2.29495	0.0229228	0.0512637	1.23694
other compounds	M125T264	Ciliatine	neg	up	2.90727	4.45727e-06	7.3767e-05	1.74733	none	1.49481	0.0222705	0.0501313	0.573784
Organic acids	M133T413	L-Malic acid	neg	up	2.66329	2.47138e-07	1.00091e-05	1.585	none	1.16128	0.0235599	0.0523361	0.239811
Amino Acids	M241T382	L-Cysteine	neg	up	2.53181	0.00144123	0.00524241	1.46264	none	0.838647	0.496221	0.599036	0.260933
Amino Acids	M291T471	Argininosuccinic acid	pos	up	2.51591	5.02938e-05	0.000402862	1.37106	none	1.62084	0.00600022	0.0150758	0.645938
Organic acids	M177T387	L-Gulonic gamma-lactone	neg	up	2.48946	0.00225578	0.00750646	1.20487	none	0.875697	0.0076139	0.0207091	0.154563
other compounds	M228T208	Deoxycytidine	pos	up	2.47052	0.00258642	0.00857853	1.23326	none	1.24808	0.714284	0.778036	0.353755
Other Compounds	M267T224	Inosine	neg	up	2.39659	0.000101308	0.000693697	1.09561	none	1.15115	0.836745	0.883758	0.322693
Amino Acids	M277T459	gamma-L-Glutamyl-L-glutamic acid	pos	up	2.29511	1.93174e-05	0.000203278	1.49023	none	0.632806	0.000251041	0.00112381	0.800935
Carbohydrates	M202T267_1	N-Acetylmannosamine	neg	up	2.26484	0.000406522	0.00198441	1.40096	none	1.34926	0.0826803	0.143785	0.416501
Lipids	M144T289	Isovaleric acid	pos	up	2.08817	2.86075e-05	0.000267038	1.25181	none	1.43936	0.0711604	0.118245	0.675285
Other Compounds	M157T189	Allantoin	neg	none	2.13301	1.24708e-07	5.888e-06	0.972606	up	6.93574	4.73133e-05	0.000393803	2.48615
Alkaloids	M140T399	Betaine	pos	none	1.72436	0.00378073	0.011616	0.728143	up	6.16154	4.98227e-05	0.000321555	2.15962
Organic acids	M252T324_2	Baclofen	pos	none	0.982799	0.686688	0.754414	0.363281	up	4.19149	0.000112151	0.000599204	1.83277
Amino Acids	M198T406	L-Citrulline	pos	none	2.07038	0.000179888	0.00104902	0.809461	up	4.16464	3.47815e-06	4.57604e-05	1.44923
Hormones	M232T427	Melatonin	pos	none	0.748012	0.236355	0.324645	0.362563	up	3.60879	0.000177337	0.000860509	1.61514
Alkaloids	M182T418	1-Methyluric acid	neg	none	1.29062	0.620192	0.695769	0.333634	up	3.5647	4.7747e-05	0.000397081	1.69594
Organic acids	M102T282	(S)-2-aminobutyric acid	neg	none	0.931515	0.363242	0.457	0.212455	up	3.39492	3.01092e-07	1.07135e-05	1.97753
Nucleic acids	M113T68	Uracil	pos	none	0.742551	0.0712541	0.123734	0.490545	up	2.93288	0.00255049	0.00751574	1.59857
Vitamins	M183T47	Nicotinamide	pos	none	0.653675	0.499615	0.588916	0.26492	up	2.85448	0.0022244	0.00671853	1.42297
Amino Acids	M228T88	L-Cysteic acid	neg	none	1.41894	0.147274	0.221444	0.593432	up	2.8466	0.00168114	0.00625203	1.29116
Other Compounds	M113T107	2(1H)-Pyridinone	pos	none	1.16206	0.293042	0.385639	0.304807	up	2.76661	1.43018e-07	5.33529e-06	1.38556
other compounds	M315T274	Tolbutamide	pos	none	1.59524	0.0261118	0.0548078	0.71921	up	2.70931	0.00250494	0.00739601	1.32278
Cofactors	M247T30_1	Pyridoxal Phosphate	neg	none	1.70938	0.000103984	0.000704759	0.969677	up	2.67523	6.75391e-08	3.69721e-06	1.57
Vitamins	M343T206	Thiamine monophosphate	neg	none	0.95647	0.529867	0.618085	0.153802	up	2.49042	2.2177e-05	0.000228018	1.49339
Organic acids	M175T482	Maleic acid	neg	none	1.19655	0.279215	0.371466	0.362186	up	2.43987	0.000247178	0.00139329	1.3707
Carbohydrates	M309T484	5,2'-O-dimethyluridine	neg	none	1.97298	0.000601648	0.00265584	1.06054	up	2.3654	0.000993634	0.00412482	1.20544
Organic acids	M130T143	Beta-Homoproline	pos	none	0.821624	0.216626	0.302724	0.526444	up	2.19715	2.83941e-05	0.000208837	1.13703
Organic acids	M172T430	alpha-Ketocaproic acid	pos	none	0.900938	0.274272	0.365649	0.194297	up	2.17066	0.000812176	0.00291906	1.16042
Alkaloids	M135T171_2	Hypoxanthine	neg	none	0.726334	0.000424051	0.00204493	0.481411	up	2.16203	2.69214e-06	5.20963e-05	1.02613
Amino Acids	M232T280	Hexanoyl glycine	neg	none	0.827838	0.146714	0.220736	0.55219	up	2.14323	8.50118e-05	0.000621879	1.38246
Amines	M131T601	Agmatine	pos	none	3.50466	0.0216113	0.0469675	1.48141	down	0.215957	2.39553e-05	0.000184623	1.70339
Carbohydrates	M335T84	6-Phospho-D-gluconate	neg	none	2.86929	0.091902	0.150847	0.73961	down	0.204015	2.772e-07	1.02667e-05	1.37362
Other Compounds	M251T257	5-Amino-4-carbamoylimidazole (AICA)	neg	none	2.83791	2.40147e-05	0.000246151	0.912599	down	0.0797069	4.94227e-07	1.58838e-05	2.03948
Organic acids	M139T173	Urocanic acid	pos	none	1.7768	0.0174896	0.0395935	0.85795	down	0.464169	0.00156724	0.0050144	1.06163
Amino Acids	M217T421	5-L-Glutamyl-L-alanine	neg	none	1.73582	0.00127498	0.00476646	0.717182	down	0.232695	9.34459e-07	2.47607e-05	1.74628
Nucleic acids	M284T290	Guanosine	pos	none	1.39178	0.171222	0.250557	0.303867	down	0.0780802	3.54275e-06	4.61259e-05	2.18008
Amino Acids	M159T329	D-Alanyl-D-alanine	neg	none	1.2759	0.00786302	0.0204062	0.251283	down	0.0418655	4.72262e-07	1.54267e-05	2.82227
Other Compounds	M274T425	3-Methyluridine	neg	none	1.25342	0.0871766	0.144588	0.357631	down	0.234143	1.17056e-07	5.50109e-06	1.81766
Lipids	M187T358	Azelaic acid	neg	none	1.21471	0.0192771	0.0422848	0.350389	down	0.479436	0.000475051	0.00230425	1.16539
Lipids	M466T151	Taurolithocholic acid	pos	none	1.19595	0.342697	0.436186	0.354911	down	0.402228	0.000815462	0.00292887	1.39962
Other Compounds	M116T171	Indole	neg	none	1.16322	0.697868	0.761707	0.124764	down	0.360317	0.00201766	0.00722052	1.1373
Lipids	M352T205	Mestranol	pos	none	1.09257	0.658996	0.731368	0.160654	down	0.360559	0.00151922	0.00488752	1.20338
Lipids	M514T242	Taurocholate	neg	none	1.04197	0.874695	0.907959	0.186322	down	0.486215	0.000377988	0.00192236	1.19699
Organic acids	M144T308	DL-2-Aminoadipic acid	pos	none	1.0202	0.732707	0.792278	0.104015	down	0.229956	0.00069845	0.002569	2.10472
Lipids	M336T137	16-Hydroxypalmitic acid	pos	none	1.00554	0.623979	0.70195	0.206828	down	0.346389	0.0017263	0.0054082	1.30999
Other Compounds	M289T431_2	Desipramine	pos	none	0.958099	0.810028	0.855137	0.070792	down	0.254008	0.00197274	0.00604874	1.7616
Alkaloids	M289T459	Normorphine	pos	none	0.94812	0.696558	0.761628	0.077369	down	0.141399	4.99682e-06	5.86106e-05	1.82011
Alkaloids	M283T327	Xanthosine	neg	none	0.849338	0.110641	0.175948	0.186573	down	0.0861554	1.96456e-09	3.05827e-07	2.59292
Nucleic acids	M487T251	Cytidine	pos	none	0.844554	0.448301	0.540283	0.202222	down	0.0292243	1.76492e-06	2.80467e-05	2.48096
Amino Acids	M575T448	L-Saccharopine	pos	none	0.803317	0.206569	0.291028	0.384091	down	0.409984	2.36673e-06	3.43895e-05	1.41638
Other Compounds	M309T220	2-Butanone, 4-(2,6,6-trimethyl-2-cyclohexen-1-yl)-	pos	none	0.774251	0.192954	0.275948	0.627169	down	0.365246	0.00102959	0.00355122	1.32479
Organic acids	M158T284	Methyl acetoacetate	pos	none	0.7646	0.02332	0.0500462	0.409266	down	0.309064	0.000394343	0.00160794	1.63989
Amino Acids	M128T311	L-Pyroglutamic acid	neg	none	0.759825	0.00562508	0.015659	0.403752	down	0.154837	4.78729e-08	2.82168e-06	2.41828
Nucleic acids	M268T243	Deoxyguanosine	pos	none	0.751411	0.171679	0.251121	0.423264	down	0.3651	8.23198e-05	0.000471937	1.3656
Organic acids	M220T289	Pantothenate	pos	none	0.726087	0.00273658	0.00896847	0.487085	down	0.3005	6.63683e-06	7.17569e-05	1.59902
Organic acids	M119T158	Succinate	pos	none	0.708455	0.122499	0.191144	0.922273	down	0.48578	0.000338048	0.00142514	1.0036
Amines	M136T35	Dopamine	pos	none	0.682027	0.106181	0.170668	0.750676	down	0.207476	1.1484e-06	2.05812e-05	1.91137
Amino Acids	M356T396	His-His	pos	none	0.675914	0.0109603	0.027239	0.434984	down	0.191945	2.63999e-06	3.72288e-05	1.77231
Lipids	M253T2	cis-9-Palmitoleic acid	neg	none	0.643982	0.60083	0.679386	0.319166	down	0.153183	0.00274891	0.00915966	1.74682
Amino Acids	M415T475	L-N.gamma.-Monomethylarginine	pos	none	0.621603	0.0419883	0.0806348	0.722122	down	0.343	5.1975e-06	6.02042e-05	1.42539
Lipids	M255T37	Palmitic acid	neg	none	0.594181	0.000103031	0.000699724	0.828588	down	0.366694	2.51616e-05	0.000251945	1.45267
Amino Acids	M166T387	DL-Methionine sulfoxide	pos	none	0.500078	0.000162822	0.000971353	1.13403	down	0.404448	7.1539e-07	1.49079e-05	1.29201
Lipids	M313T31	1-Hexadecanoyl-sn-glycerol	pos	none	0.476177	0.00102942	0.00413182	0.992432	down	0.197812	4.59576e-05	0.00030123	1.90138
Alkaloids	M340T216	Papaverine	pos	none	0.370414	0.00936382	0.0239731	1.20356	down	0.235276	0.000110627	0.000592566	1.77513
Amines	M146T181	Acetylcholine	pos	down	0.485236	0.000215884	0.00121255	1.04249	none	0.817157	0.0701705	0.116932	0.247395
Sugar Alcohol	M151T237	Xylitol	neg	down	0.471093	9.66275e-05	0.000667614	1.10677	none	0.67046	0.0888735	0.152345	0.660999
Cofactors	M306T462	Gutathione	neg	down	0.459337	3.29948e-05	0.000309245	1.35649	none	0.672829	0.0027637	0.00918437	0.65284
Alkaloids	M173T42	Arecoline	pos	down	0.432485	0.0003829	0.00188847	1.44001	none	1.16977	0.123971	0.187648	0.294519
Amines	M191T7	Methamphetamine	pos	down	0.420684	7.77086e-05	0.000548697	1.38455	none	1.42897	0.124216	0.187913	0.452826
other compounds	M366T401	Cytidine 2',3'-cyclic phosphate	pos	down	0.409066	1.36923e-06	3.05376e-05	1.35486	none	0.639331	0.00263186	0.0077123	0.653459
Amines	M150T140	Triethanolamine	pos	down	0.375118	0.000447555	0.00212467	1.70699	none	0.704069	0.0050245	0.0130352	0.548638
Other Compounds	M164T43	1H-Purin-6-amine, N,N-dimethyl-	pos	down	0.372654	0.00185625	0.0065861	1.14891	none	0.925235	0.164514	0.23708	0.0759094
Amines	M204T386	Acetylcarnitine	pos	down	0.372011	0.000179288	0.0010484	1.46008	none	1.88268	0.0192164	0.0394682	0.749615
Organic acids	M165T121	1,2-Benzenedicarboxylic acid	neg	down	0.320296	2.8605e-05	0.000277229	1.86071	none	1.02531	0.504565	0.606684	0.314317
Amines	M120T293	Tyramine	pos	down	0.293524	0.000147028	0.000901359	1.59655	none	1.40181	0.0561809	0.0969208	0.491301
Carbohydrates	M237T380	2-Dehydro-3-deoxy-D-gluconate	neg	down	0.242916	1.20915e-06	3.17856e-05	1.93577	none	0.613894	5.15558e-06	8.08899e-05	0.629065
Amino Acids	M189T391	Ketoleucine	neg	down	0.219248	7.91279e-06	0.000111295	1.82589	none	0.734715	0.0288045	0.0617425	0.356923
Carbohydrates	M149T317	Glyceraldehyde	neg	down	0.200883	3.86827e-06	6.6909e-05	2.36253	none	0.97224	0.687489	0.766759	0.188503
Nucleic acids	M326T405	Deoxyuridine monophosphate (dUMP)	pos	down	0.179807	1.16438e-05	0.000139514	2.14415	none	1.2537	0.981313	0.98537	0.159527
Alkaloids	M166T202	1-Methylxanthine	pos	down	0.0229396	7.60653e-06	0.000103253	3.3688	none	1.70711	0.226968	0.309328	0.972846

## Sheet: Table S3
Table S4. Genes used for validation of sequencing (Seq) data by qRT-PCR.
Gene ID	Seq		qRT-PCR
	1-day	7-day	1-day	7-day
MSTRG.10324	-2.49033	-2.57319	-2.26287	-2.95085
MSTRG.13962	-12.0918	-2.80068	-11.6009	-2.41223
MSTRG.11271	4.94458	6.97938	8.95385	7.57348
MSTRG.13727	7.00823	3.21371	2787.99	15.2479
MSTRG.20665	4.90256	2.67349	4.12102	2.54118
MSTRG.21799	4.82579	3.01647	11.9307	3.651
MSTRG.3890	2.63995	2.3726	4.23959	2.66961
MSTRG.21522	8.48553	2.9022	12.244	2.88877
MSTRG.11783	4.07364	2.2411	9.40237	3.4161
MSTRG.14458	2.50404	2.65423	5.04676	3.51798
MSTRG.15618	4.59991	2.56755	14.6252	3.57376
MSTRG.18551	3.12661	3.49898	5.10207	3.22218
MSTRG.4120	4.40284	5.73055	8.68178	8.19095
MSTRG.3250	8.51176	2.70731	16.9345	2.78327
MSTRG.15278	2.29396	3.38061	6.21308	2.63328
MSTRG.20807	7.70943	-2.33299	15.998	-2.21864
MSTRG.16641	3.2722	-3.53123	6.13537	-3.54621
MSTRG.10699	18.7959	-2.34604	71.5233	-2.99445

## Sheet: Table S4
Table S4. The GO terms of DEGs from the two comparison groups (S_1vsCK_1 and S_7vsCK_7).
GO_function	S_1vsCK_1				GO_function	S_7vsCK_7
	GO_ID	GO_Term	Gene number	p value		GO_ID	GO_Term	Gene number	p value
Biological process	GO:0055114	oxidation-reduction process	98	4.53561e-10	Biological process	GO:0055114	oxidation-reduction process	78	2.10276e-13
	GO:0008152	metabolic process	50	0.00693274		GO:0008152	metabolic process	43	1.63064e-05
	GO:0055085	transmembrane transport	37	0.00030304		GO:0005975	carbohydrate metabolic process	27	7.13606e-06
	GO:0005975	carbohydrate metabolic process	25	0.029769		GO:0055085	transmembrane transport	23	0.00465994
	GO:0006979	response to oxidative stress	20	2.13301e-05		GO:0006979	response to oxidative stress	13	0.000567171
	GO:0006952	defense response	15	0.000903961		GO:0042744	hydrogen peroxide catabolic process	12	1.81706e-05
	GO:0042744	hydrogen peroxide catabolic process	10	0.0108883		GO:0046148	pigment biosynthetic process	7	4.6537e-09
	GO:0016311	dephosphorylation	9	0.0454724		GO:0006950	response to stress	7	0.00736699
	GO:0006869	lipid transport	8	5.38204e-06		GO:0045490	pectin catabolic process	6	0.00094846
	GO:0009607	response to biotic stimulus	8	0.000369475		GO:0009408	response to heat	6	0.00709866
	GO:0006950	response to stress	8	0.0238615		GO:0009611	response to wounding	5	0.000675905
	GO:0046274	lignin catabolic process	6	1.99874e-05		GO:0042542	response to hydrogen peroxide	4	0.000409973
	GO:0080167	response to karrikin	6	0.00229451		GO:0010951	negative regulation of endopeptidase activity	4	0.00982383
	GO:0006633	fatty acid biosynthetic process	6	0.0485444		GO:0030245	cellulose catabolic process	3	0.0058951
	GO:0006730	one-carbon metabolic process	5	0.000503402		GO:0009644	response to high light intensity	3	0.0272449
	GO:0009624	response to nematode	4	0.00899454		GO:0008643	carbohydrate transport	3	0.0317635
	GO:0003333	amino acid transmembrane transport	4	0.0225643		GO:0000272	polysaccharide catabolic process	3	0.0366481
	GO:0009809	lignin biosynthetic process	3	0.000914456		GO:0051176	positive regulation of sulfur metabolic process	2	0.00154335
	GO:0006536	glutamate metabolic process	3	0.00218027		GO:0071951	conversion of methionyl-tRNA to N-formyl-methionyl-tRNA	2	0.00154335
	GO:0048829	root cap development	3	0.00415927		GO:0019805	quinolinate biosynthetic process	2	0.00154335
	GO:0015977	carbon fixation	3	0.0106007		GO:0000103	sulfate assimilation	2	0.00450923
	GO:0055072	iron ion homeostasis	3	0.0106007		GO:0071705	nitrogen compound transport	2	0.00450923
	GO:0009853	photorespiration	3	0.0429185		GO:0009435	NAD biosynthetic process	2	0.00878387
	GO:0015746	citrate transport	2	0.00386497		GO:0009060	aerobic respiration	2	0.00878387
	GO:0071588	hydrogen peroxide mediated signaling pathway	2	0.00386497		GO:0009695	jasmonic acid biosynthetic process	2	0.0208377
	GO:0006571	tyrosine biosynthetic process	2	0.0213163		GO:0015698	inorganic anion transport	2	0.0284215
	GO:0009813	flavonoid biosynthetic process	2	0.0213163		GO:0009646	response to absence of light	2	0.0284215
	GO:0006564	L-serine biosynthetic process	2	0.0213163		GO:0006820	anion transport	2	0.0284215
	GO:0002237	response to molecule of bacterial origin	2	0.0213163		GO:0048573	photoperiodism, flowering	2	0.0284215
	GO:0035725	sodium ion transmembrane transport	2	0.0213163		GO:0010608	posttranscriptional regulation of gene expression	1	0.0393324
	GO:0035999	tetrahydrofolate interconversion	2	0.0340737		GO:0009648	photoperiodism	1	0.0393324
	GO:0046168	glycerol-3-phosphate catabolic process	2	0.0340737		GO:0090617	mitochondrial mRNA 5'-end processing	1	0.0393324
	GO:0006696	ergosterol biosynthetic process	2	0.0340737		GO:0034219	carbohydrate transmembrane transport	1	0.0393324
	GO:0006597	spermine biosynthetic process	2	0.0340737		GO:0019354	siroheme biosynthetic process	1	0.0393324
	GO:0010075	regulation of meristem growth	2	0.0340737		GO:0009955	adaxial/abaxial pattern specification	1	0.0393324
	GO:0032957	inositol trisphosphate metabolic process	2	0.0490309		GO:0006580	ethanolamine metabolic process	1	0.0393324
	GO:0071732	cellular response to nitric oxide	2	0.0490309		GO:0045088	regulation of innate immune response	1	0.0393324
	GO:0009308	amine metabolic process	2	0.0490309		GO:1902290	positive regulation of defense response to oomycetes	1	0.0393324
	GO:0006814	sodium ion transport	2	0.0490309		GO:0019285	glycine betaine biosynthetic process from choline	1	0.0393324
Cellular component	GO:0016020	membrane	218	0.00298416		GO:1900367	positive regulation of defense response to insect	1	0.0393324
	GO:0016021	integral component of membrane	202	0.0093237		GO:0046486	glycerolipid metabolic process	1	0.0393324
	GO:0005576	extracellular region	44	1.17378e-11		GO:0019310	inositol catabolic process	1	0.0393324
	GO:0048046	apoplast	15	0.000159509		GO:0065009	regulation of molecular function	1	0.0393324
	GO:0000808	origin recognition complex	2	0.0213163		GO:0033274	response to vitamin B2	1	0.0393324
	GO:0009331	glycerol-3-phosphate dehydrogenase complex	2	0.0490309		GO:0015893	drug transport	1	0.0393324
Molecular function	GO:0046872	metal ion binding	92	8.67226e-07		GO:0010133	proline catabolic process to glutamate	1	0.0393324
	GO:0016491	oxidoreductase activity	82	3.39898e-10		GO:0051775	response to redox state	1	0.0393324
	GO:0016787	hydrolase activity	57	0.0177751	Cellular component	GO:0005576	extracellular region	30	7.14387e-09
	GO:0003824	catalytic activity	56	0.000513559		GO:0048046	apoplast	9	0.00603928
	GO:0020037	heme binding	25	2.91794e-05		GO:0009330	DNA topoisomerase complex (ATP-hydrolyzing)	2	0.00450923
	GO:0045735	nutrient reservoir activity	20	2.2397e-10		GO:0030286	dynein complex	2	0.00878387
	GO:0004601	peroxidase activity	20	3.82766e-07		GO:0031463	Cul3-RING ubiquitin ligase complex	1	0.0393324
	GO:0030145	manganese ion binding	19	1.7084e-09		GO:0043226	organelle	1	0.0393324
	GO:0005215	transporter activity	14	0.0455468		GO:0072588	box H/ACA RNP complex	1	0.0393324
	GO:0004497	monooxygenase activity	13	0.00108455	Molecular function	GO:0016491	oxidoreductase activity	68	3.73035e-14
	GO:0005506	iron ion binding	12	0.016866		GO:0046872	metal ion binding	65	6.96539e-07
	GO:0030170	pyridoxal phosphate binding	11	0.00103605		GO:0016787	hydrolase activity	47	0.000158725
	GO:0016829	lyase activity	11	0.0201438		GO:0003824	catalytic activity	33	0.019214
	GO:0016887	ATPase activity	11	0.0201438		GO:0004553	hydrolase activity, hydrolyzing O-glycosyl compounds	20	1.44091e-06
	GO:0051287	NAD binding	10	0.000193492		GO:0020037	heme binding	18	8.36857e-05
	GO:0005507	copper ion binding	10	0.00185146		GO:0016798	hydrolase activity, acting on glycosyl bonds	14	0.0021866
	GO:0022857	transmembrane transporter activity	10	0.0119905		GO:0004601	peroxidase activity	12	0.000198081
	GO:0016788	hydrolase activity, acting on ester bonds	9	0.0101297		GO:0022857	transmembrane transporter activity	11	9.27305e-05
	GO:0004721	phosphoprotein phosphatase activity	8	0.00518168		GO:0005215	transporter activity	10	0.0367624
	GO:0008171	O-methyltransferase activity	7	0.00163318		GO:0008233	peptidase activity	10	0.038399
	GO:0043169	cation binding	7	0.00201779		GO:0016788	hydrolase activity, acting on ester bonds	8	0.00144804
	GO:0008289	lipid binding	7	0.00598333		GO:0005506	iron ion binding	8	0.0349931
	GO:0004722	protein serine/threonine phosphatase activity	7	0.0250332		GO:0004097	catechol oxidase activity	7	4.6537e-09
	GO:0052716	hydroquinone:oxygen oxidoreductase activity	6	1.99874e-05		GO:0005507	copper ion binding	7	0.00549703
	GO:0016791	phosphatase activity	6	0.0109588		GO:0010181	FMN binding	6	0.000262569
	GO:0022891	substrate-specific transmembrane transporter activity	6	0.0195862		GO:0045735	nutrient reservoir activity	6	0.0277702
	GO:0004180	carboxypeptidase activity	5	0.000776376		GO:0030570	pectate lyase activity	4	0.000409973
	GO:0071949	FAD binding	5	0.00398532		GO:0008810	cellulase activity	3	0.00424956
	GO:0004185	serine-type carboxypeptidase activity	5	0.00398532		GO:0005544	calcium-dependent phospholipid binding	3	0.010193
	GO:0008375	acetylglucosaminyltransferase activity	4	0.00675219		GO:0016627	oxidoreductase activity, acting on the CH-CH group of donors	3	0.0272449
	GO:0015171	amino acid transmembrane transporter activity	4	0.0116718		GO:0016702	oxidoreductase activity, acting on single donors with incorporation of molecular oxygen, incorporation of two atoms of oxygen	3	0.0317635
	GO:0008483	transaminase activity	4	0.0225643		GO:0004479	methionyl-tRNA formyltransferase activity	2	0.00154335
	GO:0016831	carboxy-lyase activity	4	0.0323889		GO:0008987	quinolinate synthetase A activity	2	0.00154335
	GO:0004602	glutathione peroxidase activity	3	0.000914456		GO:0004867	serine-type endopeptidase inhibitor activity	2	0.00450923
	GO:0004351	glutamate decarboxylase activity	3	0.00218027		GO:0032266	phosphatidylinositol-3-phosphate binding	2	0.00450923
	GO:0016984	ribulose-bisphosphate carboxylase activity	3	0.00218027		GO:0016298	lipase activity	2	0.00450923
	GO:0015137	citrate transmembrane transporter activity	2	0.00386497		GO:0003955	NAD(P)H dehydrogenase (quinone) activity	2	0.00878387
	GO:0008453	alanine-glyoxylate transaminase activity	2	0.00386497		GO:0008276	protein methyltransferase activity	2	0.00878387
	GO:0008977	prephenate dehydrogenase (NAD+) activity	2	0.00386497		GO:0016742	hydroxymethyl-, formyl- and related transferase activity	2	0.00878387
	GO:0052861	glucan endo-1,3-beta-glucanase activity, C-3 substituted reducing group	2	0.00386497		GO:0005452	inorganic anion exchanger activity	2	0.0208377
	GO:0004665	prephenate dehydrogenase (NADP+) activity	2	0.00386497		GO:0008047	enzyme activator activity	2	0.0284215
	GO:0003978	UDP-glucose 4-epimerase activity	2	0.0111154		GO:0004038	allantoinase activity	1	0.0393324
	GO:0045430	chalcone isomerase activity	2	0.0213163		GO:0009540	zeaxanthin epoxidase [overall] activity	1	0.0393324
	GO:0004616	phosphogluconate dehydrogenase (decarboxylating) activity	2	0.0213163		GO:0033721	aldehyde dehydrogenase (NADP+) activity	1	0.0393324
	GO:0008276	protein methyltransferase activity	2	0.0213163		GO:0050113	inositol oxygenase activity	1	0.0393324
	GO:0016872	intramolecular lyase activity	2	0.0213163		GO:0004766	spermidine synthase activity	1	0.0393324
	GO:0009882	blue light photoreceptor activity	2	0.0213163		GO:0016859	cis-trans isomerase activity	1	0.0393324
	GO:0004310	farnesyl-diphosphate farnesyltransferase activity	2	0.0340737		GO:0019133	choline monooxygenase activity	1	0.0393324
	GO:0004367	glycerol-3-phosphate dehydrogenase [NAD+] activity	2	0.0340737		GO:0004029	aldehyde dehydrogenase (NAD) activity	1	0.0393324
	GO:0004089	carbonate dehydratase activity	2	0.0340737		GO:0034485	phosphatidylinositol-3,4,5-trisphosphate 5-phosphatase activity	1	0.0393324
	GO:0051996	squalene synthase activity	2	0.0340737		GO:0003842	1-pyrroline-5-carboxylate dehydrogenase activity	1	0.0393324
	GO:0080019	fatty-acyl-CoA reductase (alcohol-forming) activity	2	0.0340737		GO:0004451	isocitrate lyase activity	1	0.0393324
	GO:0008131	primary amine oxidase activity	2	0.0490309		GO:0046554	malate dehydrogenase (NADP+) activity	1	0.0393324
						GO:0046423	allene-oxide cyclase activity	1	0.0393324
						GO:0052663	antheraxanthin epoxidase activity	1	0.0393324
						GO:0016768	spermine synthase activity	1	0.0393324
						GO:0004439	phosphatidylinositol-4,5-bisphosphate 5-phosphatase activity	1	0.0393324
						GO:0004044	amidophosphoribosyltransferase activity	1	0.0393324
						GO:0008676	3-deoxy-8-phosphooctulonate synthase activity	1	0.0393324
						GO:0052662	zeaxanthin epoxidase activity	1	0.0393324
						GO:0004349	glutamate 5-kinase activity	1	0.0393324
						GO:0008746	NAD(P)+ transhydrogenase activity	1	0.0393324
						GO:0004781	sulfate adenylyltransferase (ATP) activity	1	0.0393324
						GO:0016165	linoleate 13S-lipoxygenase activity	1	0.0393324
						GO:0004350	glutamate-5-semialdehyde dehydrogenase activity	1	0.0393324
						GO:0004445	inositol-polyphosphate 5-phosphatase activity	1	0.0393324
						GO:0004506	squalene monooxygenase activity	1	0.0393324
						GO:0004851	uroporphyrin-III C-methyltransferase activity	1	0.0393324
						GO:0008200	ion channel inhibitor activity	1	0.0393324
						GO:0051266	sirohydrochlorin ferrochelatase activity	1	0.0393324
						GO:0004512	inositol-3-phosphate synthase activity	1	0.0393324
						GO:0015112	nitrate transmembrane transporter activity	1	0.0393324
						GO:0051119	sugar transmembrane transporter activity	1	0.0393324
						GO:0043115	precorrin-2 dehydrogenase activity	1	0.0393324
						GO:0004001	adenosine kinase activity	1	0.0393324

## Sheet: Table S5
Table S5. The KEGG pathway enrichment of DEGs from the two comparison groups (S_1vsCK_1 and S_7vsCK_7).
Pathway id	S_1VSCK_1			Pathway id	S_7VSCK_7
	Pathway name	Gene number	p value		Pathway name	Gene number	p value
ko00940	Phenylpropanoid biosynthesis	33	6.35256e-09	ko00940	Phenylpropanoid biosynthesis	22	7.9419e-06
ko01200	Carbon metabolism	25	0.00455984	ko00500	Starch and sucrose metabolism	12	0.00703456
ko01230	Biosynthesis of amino acids	24	0.00375029	ko00592	alpha-Linolenic acid metabolism	7	0.00319907
ko00010	Glycolysis / Gluconeogenesis	14	0.000891189	ko00330	Arginine and proline metabolism	7	0.000129567
ko00500	Starch and sucrose metabolism	14	0.0187225	ko00906	Carotenoid biosynthesis	6	0.000569849
ko00710	Carbon fixation in photosynthetic organisms	12	0.0389457	ko00280	Valine, leucine and isoleucine degradation	6	0.00891109
ko00270	Cysteine and methionine metabolism	12	0.000674181	ko00910	Nitrogen metabolism	5	0.000931084
ko00410	beta-Alanine metabolism	11	0.003497	ko00250	Alanine, aspartate and glutamate metabolism	5	0.0162626
ko00260	Glycine, serine and threonine metabolism	11	0.000574656	ko00760	Nicotinate and nicotinamide metabolism	3	0.00922229
ko01212	Fatty acid metabolism	10	0.00452338	ko00350	Tyrosine metabolism	2	0.0298874
ko00480	Glutathione metabolism	9	1.81051e-06	ko00950	Isoquinoline alkaloid biosynthesis	1	0.00692639
ko00350	Tyrosine metabolism	9	0.00450407	ko00515	Mannose type O-glycan biosyntheis	1	0.0441837
ko00073	Cutin, suberine and wax biosynthesis	8	0.0137903	ko00471	D-Glutamine and D-glutamate metabolism	1	0.0441837
ko00062	Fatty acid elongation	8	0.000938941
ko00460	Cyanoamino acid metabolism	8	0.00380467
ko00250	Alanine, aspartate and glutamate metabolism	7	0.0180894
ko00280	Valine, leucine and isoleucine degradation	7	0.0161573
ko00960	Tropane, piperidine and pyridine alkaloid biosynthesis	6	0.0334712
ko00061	Fatty acid biosynthesis	6	0.0412567
ko00941	Flavonoid biosynthesis	6	0.00608264
ko00780	Biotin metabolism	5	0.0238622
ko01040	Biosynthesis of unsaturated fatty acids	5	0.00184576
ko00906	Carotenoid biosynthesis	5	0.0185331
ko00333	Prodigiosin biosyntheses	4	0.0408198
ko00750	Vitamin B6 metabolism	4	0.000304656
ko00650	Butanoate metabolism	4	0.00719606
ko00053	Ascorbate and aldarate metabolism	3	0.0454575
ko00430	Taurine and hypotaurine metabolism	3	0.0275269

## Sheet: Table S6
Table S6. Important DEGs detected in roots under salt stress.
Gene_id	Gene_name	FC on 1 d	FC on 7 d	Description
Type I. High expression only on day 1
MSTRG.7717	LOC104892796	221.419	-	ethylene-responsive transcription factor 2 (LOC104892796), mRNA
MSTRG.6498	LOC104891394	100.285	-	epidermis-specific secreted glycoprotein EP1-like (LOC104891394), mRNA
MSTRG.15169	LOC104901829	60.6756	-	transmembrane 9 superfamily member 11 (LOC104901829), mRNA
MSTRG.2147	LOC104908318	53.5334	-	peroxidase 4 (LOC104908318), mRNA
MSTRG.4268	LOC104888724	42.0651	-	short-chain type dehydrogenase/reductase (LOC104888724), mRNA
MSTRG.11035	LOC104896788	28.7471	-	DELLA protein GAI (LOC104896788), mRNA
MSTRG.15370	LOC104902084	25.6125	-	early nodulin-93 (LOC104902084), mRNA
MSTRG.11870	LOC104897762	24.7095	-	cold and drought-regulated protein CORA-like (LOC104897762), mRNA
MSTRG.15166	LOC104901825	24.3493	-	hypothetical protein (LOC104901825), mRNA
MSTRG.20364	LOC104908262	23.9564	-	T-complex protein 1 subunit delta (LOC104908262), mRNA
MSTRG.1985	LOC104906928	21.7969	-	hypothetical protein (LOC104906928), mRNA
MSTRG.18524	LOC104905953	20.7886	-	laccase-12 (LOC104905953), mRNA
Type Ⅱ. High expression only on day 1
MSTRG.7333	LOC104892315	-	95.9362	protein P21-like (LOC104892315), mRNA
MSTRG.19201	LOC104906825	-	64.4244	glutathione S-transferase U7 (LOC104906825), mRNA
MSTRG.13763	LOC104900093	-	62.9713	scarecrow-like protein 30 (LOC104900093), mRNA
MSTRG.8864	LOC104894204	-	61.979	hypothetical protein (LOC104894204), mRNA
MSTRG.22408	LOC104884519	-	46.9287	hypothetical protein (LOC104884519), mRNA
MSTRG.14209	LOC104900638	-	45.1345	ethylene-responsive transcription factor 4 (LOC104900638), mRNA
MSTRG.13726	LOC104900048	-	44.4018	eukaryotic translation initiation factor 3 subunit G (LOC104900048), mRNA
MSTRG.4271	LOC104888726	-	43.0177	short-chain type dehydrogenase/reductase (LOC104888726), mRNA
MSTRG.21697	LOC104883609	-	34.4577	hypothetical protein (LOC104883609), mRNA
MSTRG.1741	LOC104904860	-	29.8074	probable glycosyltransferase At5g11130 (LOC104904860), mRNA
MSTRG.13366	LOC104900396	-	23.0322	probable sesquiterpene synthase (LOC104900396), mRNA
MSTRG.12040	LOC104897923	-	20.7567	kunitz trypsin inhibitor 2 (LOC104897923), mRNA
Type Ⅲ. High expression on days 1 and 7
MSTRG.18371	LOC104905767	63.0968	2.12303	hypothetical protein (LOC104905767), mRNA
MSTRG.4644	LOC104889201	54.1059	19.9697	late embryogenesis abundant protein 46 (LOC104889201), mRNA
MSTRG.17433	LOC104904610	53.0677	9.5896	late embryogenesis abundant protein Dc3 (LOC104904610), mRNA
MSTRG.7177	LOC104892176	24.725	14.8756	hypothetical protein (LOC104892176), mRNA
MSTRG.18892	LOC104906428	21.3695	9.49992	CEN-like protein 1 (LOC104906428), mRNA
MSTRG.7570	LOC104892530	18.2978	38.7437	hypothetical protein (LOC104892530), mRNA
MSTRG.13930	LOC104900269	15.9871	4.68483	cationic peroxidase 1 (LOC104900269), mRNA
MSTRG.19138	LOC104906747	15.8262	24.1108	dirigent protein 21 (LOC104906747), mRNA
MSTRG.10793	LOC104896433	14.6179	2.71103	universal stress protein YxiE (LOC104896433), mRNA
MSTRG.21550	LOC104883421	14.3789	86.1347	2-hydroxyis of lavanone dehydratase (LOC104883421), mRNA
MSTRG.5081	LOC109133539	12.6845	6.76098	probable aldo-keto reductase 4 (LOC109133539), mRNA
MSTRG.18706	LOC104906177	12.6662	8.39751	ureide permease 2 (LOC104906177), mRNA
MSTRG.1904		12.38	6.42707
MSTRG.20380	LOC104908292	12.271	5.08757	expansin-like B1 (LOC104908292), mRNA
MSTRG.9129	LOC104894509	9.73577	5.47566	late embryogenesis abundant protein 31 (LOC104894509), mRNA
MSTRG.16282	LOC104903223	8.78855	2.58591	hypothetical protein (LOC104903223), mRNA
MSTRG.3250	LOC104887503	8.51176	2.70731	annexin-like protein RJ4 (LOC104887503), mRNA
MSTRG.21522	LOC104883390	8.48553	2.9022	GDSL esterase/lipase At5g55050 (LOC104883390), mRNA
MSTRG.7742	LOC104892825	8.39229	2.58755	expansin-like B1 (LOC104892825), mRNA
MSTRG.1991	LOC104906953	8.31482	3.69666	alpha-1,4-glucan-protein synthase [UDP-forming] 2 (LOC104906953), mRNA
MSTRG.18398	LOC104905819	7.36705	3.36606	probable nucleoredoxin 2 (LOC104905819), transcript variant X1, mRNA
MSTRG.13727	LOC104900051	7.00823	3.21371	probable protein phosphatase 2C 24 (LOC104900051), mRNA
MSTRG.12002	LOC104897887	6.97777	4.96291	pathogen-related protein (LOC104897887), mRNA
MSTRG.6091	LOC104890832	6.94667	3.45752	hypothetical protein (LOC104890832), mRNA
MSTRG.14088	LOC104900529	6.45038	4.12565	protein MOTHER of FT and TFL1-like (LOC104900529), mRNA
MSTRG.18320	LOC104905698	6.4035	5.5274	laccase-14 (LOC104905698), mRNA
MSTRG.18807	LOC104906318	6.32242	3.49031	uncharacterized LOC104906318 (LOC104906318), mRNA
MSTRG.7740	LOC104892824	6.18639	3.26014	expansin-like B1 (LOC104892824), mRNA
MSTRG.23926		5.69055	2.85566
MSTRG.14486	LOC104900958	5.68857	2.60901	hypothetical protein (LOC104900958), mRNA
MSTRG.7327	LOC104892311	5.68567	13.9914	thaumatin-like protein 1 (LOC104892311), mRNA
MSTRG.21968	LOC104883973	5.43723	3.81267	protein LURP-one-related 6 (LOC104883973), mRNA
MSTRG.2429	LOC104885693	5.38789	3.86545	NADP-dependent malic enzyme (LOC104885693), mRNA
MSTRG.9085	LOC104894459	5.07098	2.0376	hypothetical protein (LOC104894459), mRNA
MSTRG.20521	LOC104908460	5.03283	10.4498	non-functional NADPH-dependent codeinone reductase 2 (LOC104908460), mRNA
MSTRG.8415	LOC104893663	5.00686	2.31229	adenosine kinase 2 (LOC104893663), mRNA
MSTRG.11271	LOC104897072	4.94458	6.97938	choline monooxygenase, chloroplastic (LOC104897072), mRNA
MSTRG.20665	LOC104908658	4.90256	2.67349	acylpyruvase FAHD1, mitochondrial (LOC104908658), mRNA
MSTRG.22227	LOC104884312	4.89549	2.22175	low temperature-induced protein lt101.2 (LOC104884312), mRNA
MSTRG.21799	LOC104883753	4.82579	3.01647	zeaxanthin epoxidase, chloroplastic (LOC104883753), mRNA
MSTRG.4899		4.78594	2.42444
MSTRG.23397		4.76827	2.75896
MSTRG.15618	LOC104902333	4.59991	2.56755	branched-chain-amino-acid aminotransferase 2, chloroplastic-like (LOC104902333), mRNA
MSTRG.11874	LOC104897765;LOC104897764	4.59553	4.16421	cold and drought-regulated protein CORA (LOC104897765), mRNA;cold and drought-regulated protein CORA (LOC104897764), transcript variant X2, mRNA
MSTRG.18179	LOC104905473	4.42544	4.64105	subtilisin-like protease SBT1.1 (LOC104905473), mRNA
MSTRG.4120	LOC104888502	4.40284	5.73055	serine carboxypeptidase-like 33 (LOC104888502), mRNA
MSTRG.16232	LOC104903125	4.11111	2.58661	transcription factor LHW (LOC104903125), transcript variant X8, mRNA
MSTRG.5360	LOC104890008	4.10415	2.13376	tetraketide alpha-pyrone reductase 1 (LOC104890008), transcript variant X1, mRNA
MSTRG.11783	LOC104897618	4.07364	2.2411	lipoxygenase 6, chloroplastic (LOC104897618), mRNA
MSTRG.12249	LOC104898191	4.00932	2.18849	acetylajmalan esterase-like (LOC104898191), mRNA
MSTRG.1751	LOC104904969	3.96042	2.2626	hypothetical protein (LOC104904969), mRNA
MSTRG.5507	LOC104890164	3.9476	3.41349	polygalacturonase (LOC104890164), mRNA
MSTRG.20345	LOC104908245	3.9354	2.30191	hypothetical protein (LOC104908245), mRNA
MSTRG.22410	LOC104884522	3.74984	3.19822	protein SRG1-like (LOC104884522), partial mRNA
MSTRG.20141	LOC104907977	3.67179	2.26981	endo-1,3;1,4-beta-D-glucanase (LOC104907977), mRNA
MSTRG.13658	LOC104899981	3.62015	3.2994	60S acidic ribosomal protein P0 (LOC104899981), mRNA
MSTRG.23490		3.58005	3.70201
MSTRG.23542		3.5557	3.02582
MSTRG.17709	LOC104904879	3.44486	2.28179	metal transporter Nramp6 (LOC104904879), transcript variant X4, mRNA
MSTRG.5047	LOC104889658	3.4142	2.99502	protein ZINC INDUCED FACILITATOR-LIKE 1 (LOC104889658), transcript variant X1, mRNA
MSTRG.11334		3.39098	2.32601
MSTRG.12857	LOC104898951	3.31469	2.12228	beta-glucosidase 11-like (LOC104898951), transcript variant X2, mRNA
MSTRG.10250	LOC104895746	3.24885	4.03094	hypothetical protein (LOC104895746), transcript variant X4, mRNA
MSTRG.1767	LOC109133531	3.18059	2.91695	UDP-glycosyltransferase 76F1-like (LOC109133531), mRNA
MSTRG.22636		3.1754	2.67789
MSTRG.18551	LOC104905986	3.12661	3.49898	aspartyl protease family protein At5g10770 (LOC104905986), mRNA
MSTRG.5080	LOC104889700	3.05812	3.72003	probable aldo-keto reductase 5 (LOC104889700), mRNA
MSTRG.16723		2.97128	2.63277
MSTRG.8281	LOC104893499	2.95804	2.15554	beta-glucosidase 13 (LOC104893499), mRNA
MSTRG.4133	LOC104888513	2.90403	3.45162
MSTRG.16928	LOC104903935	2.87155	2.38811	hypothetical protein (LOC104903935), mRNA
MSTRG.17550	LOC104904728	2.86985	2.72111	hypothetical protein (LOC104904728), mRNA
MSTRG.24	LOC104884484	2.86777	2.9128	metallothionein-like protein type 2 (LOC104884484), mRNA
MSTRG.15415	LOC104902134	2.85514	3.28698	uncharacterized LOC104902134 (LOC104902134), ncRNA
MSTRG.3129	LOC104887294	2.84678	6.05676	potassium channel SKOR-like (LOC104887294), transcript variant X4, mRNA
MSTRG.6668	LOC104891602	2.78059	9.16984	NAC domain-containing protein 72 (LOC104891602), mRNA
MSTRG.13201	LOC104899505	2.74852	2.43852	cytochrome b5 (LOC104899505), mRNA
MSTRG.21886	LOC104883854	2.73347	2.99656	probable 9-cis-epoxycarotenoid dioxygenase NCED5, chloroplastic (LOC104883854), mRNA
MSTRG.3057		2.70539	2.35453
MSTRG.4875	LOC104889453	2.68789	3.71081
MSTRG.3890	LOC104888274	2.63995	2.3726	spermine synthase (LOC104888274), transcript variant X3, mRNA
MSTRG.3000	LOC104887156	2.61386	3.14292
MSTRG.6460	LOC104891336	2.60496	2.1434	organic cation/carnitine transporter 7-like (LOC104891336), mRNA
MSTRG.10054	LOC104895517;LOC104895516	2.54158	2.63997	artemisinic aldehyde Delta(11(13)) reductase (LOC104895517), transcript variant X1, mRNA;PREDICTED: Beta vulgaris subsp. vulgaris artemisinic aldehyde Delta(11(13)) reductase (LOC104895516), mRNA
MSTRG.12363	LOC104898303	2.52425	2.595	protein SRG1 (LOC104898303), mRNA
MSTRG.5372	LOC104890026	2.51375	2.23737	transcription initiation factor IIB (LOC104890026), mRNA
MSTRG.14458	LOC104901010	2.50404	2.65423	fructan 6-exohydrolase-like (LOC104901010), transcript variant X1, mRNA
MSTRG.15583	LOC104902294	2.50011	2.50591	protein phosphatase 2C 56 (LOC104902294), mRNA
MSTRG.11642		2.48004	2.53961
MSTRG.17799	LOC104904978	2.44964	3.82764	cysteine proteinase RD21A (LOC104904978), mRNA
MSTRG.9279	LOC104894651	2.43374	2.28176	2'-deoxymugineic-acid 2'-dioxygenase (LOC104894651), transcript variant X3, mRNA
MSTRG.9853	LOC104895333	2.41819	2.52423	cytochrome P450 89A2 (LOC104895333), mRNA
MSTRG.3623	LOC104887951	2.41793	3.14807	probable inorganic phosphate transporter 1-3 (LOC104887951), mRNA
MSTRG.14759	LOC104901318	2.3374	2.44112	cyclic phosphodiesterase (LOC104901318), mRNA
MSTRG.15278	LOC104901993	2.29396	3.38061	auxin-responsive protein IAA29 (LOC104901993), mRNA
MSTRG.15619	LOC104902334	2.25931	2.05439	branched-chain-amino-acid aminotransferase 2, chloroplastic (LOC104902334), transcript variant X2, mRNA
MSTRG.5590	LOC104890253;LOC104890252	2.18566	2.18075	wall-associated receptor kinase-like 1 (LOC104890253), transcript variant X2, mRNA;PREDICTED: Beta vulgaris subsp. vulgaris wall-associated receptor kinase-like 6 (LOC104890252), transcript variant X1, mRNA
MSTRG.12934	LOC104899079	2.15567	5.12354	hypothetical protein (LOC104899079), mRNA
MSTRG.22761	LOC104884976	2.13767	7.88046	23 kDa jasmonate-induced protein (LOC104884976), mRNA
MSTRG.10060	LOC104895522	2.11246	2.07957	receptor-like cytosolic serine/threonine-protein kinase RBK1 (LOC104895522), mRNA
MSTRG.7094		2.0291	2.73893
MSTRG.10094	LOC104895558	2.02667	2.58489	protein preY, mitochondrial (LOC104895558), mRNA
MSTRG.1884	LOC104906234	2.02415	2.92282
MSTRG.1733	LOC104904806	2.00968	9.23207	uncharacterized LOC104904806 (LOC104904806), ncRNA
Type Ⅳ. Increased on day 1 but decreased on day 7
MSTRG.6807	LOC104891730	132.98	-157.199	ethylene-responsive transcription factor 3 (LOC104891730), mRNA
MSTRG.17568		22.9062	-2.55057
MSTRG.17565		22.1699	-2.8757
MSTRG.10699	LOC104896291	18.7959	-2.34604	peroxidase 11 (LOC104896291), mRNA
MSTRG.7883	LOC104892966	15.3856	-3.65969	peroxidase 20 (LOC104892966), mRNA
MSTRG.8726	LOC104894041	14.0899	-3.71784	GDSL esterase/lipase At1g74460 (LOC104894041), mRNA
MSTRG.10142	LOC104895639	13.6669	-2.3355	GDSL esterase/lipase At2g23540 (LOC104895639), mRNA
MSTRG.15953	LOC104902751;LOC104902752	11.4641	-4.89174	hypothetical protein (LOC104902751), mRNA;PREDICTED: Beta vulgaris subsp. vulgaris hypothetical protein (LOC104902752), mRNA
MSTRG.5676	LOC104890395	10.4348	-4.41164	uncharacterized LOC104890395 (LOC104890395), mRNA
MSTRG.1954		9.83994	-3.00675
MSTRG.20807	LOC104908840	7.70943	-2.33299	alpha carbonic anhydrase 7 (LOC104908840), mRNA
MSTRG.13494	LOC104899821	6.6878	-2.20163	protein HOTHEAD (LOC104899821), mRNA
MSTRG.4454	LOC104889102	6.17257	-7.92885	putative receptor protein kinase ZmPK1 (LOC104889102), mRNA
MSTRG.9411		5.61816	-3.48738
MSTRG.18271	LOC104905637	4.52902	-8.29916	hypothetical protein (LOC104905637), mRNA
MSTRG.5734	LOC104890462	3.49055	-2.32404	cysteine-rich repeat secretory protein 3 (LOC104890462), mRNA
MSTRG.16641	LOC104903666	3.2722	-3.53123	inorganic pyrophosphatase 2 (LOC104903666), mRNA
MSTRG.6599	LOC104891486;LOC104891485	2.88297	-2.16972	hypothetical protein (LOC104891486), transcript variant X2, mRNA;PREDICTED: Beta vulgaris subsp. vulgaris CASP-like protein 1B2 (LOC104891485), transcript variant X2, mRNA
MSTRG.6269	LOC104891051	2.77336	-5.99218	phosphoglycerate mutase-like protein AT74 (LOC104891051), mRNA
MSTRG.362	LOC104886797	2.43249	-2.66963	BAG family molecular chaperone regulator 6 (LOC104886797), mRNA
MSTRG.624	LOC104889359	2.2704	-2.25198	transmembrane protein 136 (LOC104889359), mRNA
MSTRG.7513	LOC104892470	2.22178	-2.67038	suppressor of disruption of TFIIS (LOC104892470), mRNA
MSTRG.6768	LOC104891698	2.15032	-2.10898	protein O-linked-mannose beta-1,4-N-acetylglucosaminyltransferase 2 (LOC104891698), mRNA
MSTRG.13164	LOC104899444	2.08682	-3.87445	3-ketoacyl-CoA thiolase 2, peroxisomal (LOC104899444), mRNA
MSTRG.2586	LOC104886615	2.03673	-4.25275	glutaredoxin-C6 (LOC104886615), mRNA
Type Ⅴ. Decreased on day 1 but increased on day 7
MSTRG.5456	LOC104890277	-13.8598	34.5624	ethylene-responsive transcription factor ERF107 (LOC104890277), mRNA
MSTRG.19675	LOC104907392	-5.61538	2.68174	hypothetical protein (LOC104907392), mRNA
MSTRG.16679	LOC104903771	-4.05642	3.11314	hypothetical protein (LOC104903771), mRNA
MSTRG.6872	LOC104891780;LOC104891779	-3.75394	2.90221	hypothetical protein (LOC104891780), mRNA;PREDICTED: Beta vulgaris subsp. vulgaris uncharacterized LOC104891779 (LOC104891779), mRNA
MSTRG.3513	LOC104887790;LOC104887791;LOC104887792;LOC104887793	-3.05274	2.25551	auxin-binding protein ABP19a (LOC104887790), mRNA;PREDICTED: Beta vulgaris subsp. vulgaris auxin-binding protein ABP19a-like (LOC104887791), mRNA;PREDICTED: Beta vulgaris subsp. vulgaris auxin-binding protein ABP19a (LOC104887792), mRNA;PREDICTED: Beta vulgaris subsp. vulgaris auxin-binding protein ABP19a (LOC104887793), mRNA
MSTRG.22260	LOC104884360	-2.40888	2.95231
MSTRG.14286	LOC104900729;LOC104900728	-2.23185	3.9999	uncharacterized LOC104900728 (LOC104900728), mRNA;PREDICTED: Beta vulgaris subsp. vulgaris uncharacterized LOC104900729 (LOC104900729), mRNA
MSTRG.18040	LOC104905322	-2.18719	3.29425	hypothetical protein (LOC104905322), mRNA
MSTRG.11469	LOC104897335	-2.11241	2.73393
MSTRG.11318	LOC104897164;LOC104897133	-2.08046	2.41419	rust resistance kinase Lr10-like (LOC104897133), mRNA;PREDICTED: Beta vulgaris subsp. vulgaris rust resistance kinase Lr10-like (LOC104897164), mRNA
Positive FC (fold change) numbers indicates the up-regulated expression, while negative FC indicates the down-regulated expression

## Sheet: Table S7
Table S7. Description of differentially expressed genes associated with metabolites of sugar beet in response to salt.
Pathway	Metabolites	1 d		7 d		Gene_id	EC	1 d		7 d		Description
		FC	P-value	FC	P-value			FC	P-value	FC	P-value
Glycolysis	Sucrose	-5.8799	0.000454365	-5.61077	4.54598e-06	MSTRG.1013	EC:1.1.1.1	11.5667	0.0146881	-	-	alcohol dehydrogenase 3 (LOC104895143), mRNA
	β-D-Fructose-1,6P2	2.14002	0.000115713	2.73093	3.81056e-05	MSTRG.11067	EC:5.4.2.2	2.13513	0.0473184	-	-	phosphoglucomutase, cytoplasmic (LOC104896820), mRNA
						MSTRG.11800	EC:1.2.1.12	5.09668	0.00418574	-	-	glyceraldehyde-3-phosphate dehydrogenase, cytosolic (LOC104897637), mRNA
						MSTRG.12485	EC:4.1.2.13	2.42562	0.0186361	-	-	fructose-bisphosphate aldolase, cytoplasmic isozyme (LOC104898474), mRNA
						MSTRG.12508	EC:4.2.1.11	2.23416	0.0376149	-	-	enolase (LOC104898495), mRNA
						MSTRG.1679	EC:5.3.1.1	2.76728	0.0319866	-	-	triosephosphate isomerase, cytosolic (LOC104904128), mRNA
						MSTRG.18541	EC:3.1.3.62 3.1.3.80	2.41544	0.000337363	-	-	multiple inositol polyphosphate phosphatase 1 (LOC104905971), transcript variant X2, mRNA
						MSTRG.21682	EC:1.1.1.284 1.1.1.1	2.42816	0.00528299	-	-	alcohol dehydrogenase-like 7 (LOC104883596), transcript variant X1, mRNA
						MSTRG.21683	EC:1.1.1.284 1.1.1.1	2.0289	0.0113168	-	-	alcohol dehydrogenase-like 7 (LOC104883597), mRNA
						MSTRG.2294	EC:1.2.1.9	3.48412	0.00897743	-	-	NADP-dependent glyceraldehyde-3-phosphate dehydrogenase (LOC104883240), mRNA
						MSTRG.7565	EC:4.1.1.1	8.989	0.0168713	-	-	pyruvate decarboxylase 2 (LOC104892526), mRNA
						MSTRG.8301	EC:1.2.1.12	2.30892	0.0129369	-	-	glyceraldehyde-3-phosphate dehydrogenase (LOC104893518), mRNA
						MSTRG.11929	EC:4.1.1.49	-2.84151	0.00742891	-	-	phosphoenolpyruvate carboxykinase [ATP] (LOC104897815), mRNA
						MSTRG.5328	EC:1.2.1.3	-2.04973	0.0107386	-	-	aldehyde dehydrogenase family 3 member F1 (LOC104889977), mRNA
						MSTRG.11579	EC:1.2.1.3	-	-	2.08465	0.0407375	aldehyde dehydrogenase family 2 member B7, mitochondrial-like (LOC104897407), mRNA
						MSTRG.5785	EC:1.2.1.3	-	-	2.42373	0.00426976	aldehyde dehydrogenase family 3 member H1 (LOC104890532), transcript variant X1, mRNA
						MSTRG.5394	EC:2.7.1.1	-	-	-2.47707	0.0066015	hexokinase-3 (LOC104890049), mRNA
TCA	cis-Aconitate	2.14068	0.000151465	2.40931	0.00117428	MSTRG.4067	EC:2.3.3.8	2.66082	0.0274778	-	-	ATP-citrate synthase beta chain protein 2 (LOC104888451), mRNA
	L-Malic acid	2.66329	2.47138e-07	-	-	MSTRG.15517	EC:2.6.1.1	3.87683	0.0214742	-	-	aspartate aminotransferase, cytoplasmic (LOC104902228), mRNA
	Succinate	-	-	-2.05855	0.000338048	MSTRG.20356	EC:2.6.1.1 2.6.1.78 2.6.1.79	2.91467	0.0301547	-	-	bifunctional aspartate aminotransferase and glutamate/aspartate-prephenate aminotransferase (LOC104908254), mRNA
	alpha-ketoglutarate	4.15133	0.000265088	-	-
Alanine, aspartate and glutamate metabolism	L-Asparagine	3.45354	0.0019546	-	-	MSTRG.15517	EC:2.6.1.1	3.87683	0.0214742	-	-	aspartate aminotransferase, cytoplasmic (LOC104902228), mRNA
	L-Glutamate	-3.42621	2.6286e-05	2.05134	0.00109588	MSTRG.20356	EC:2.6.1.1 2.6.1.78 2.6.1.79	2.91467	0.0301547	-	-	bifunctional aspartate aminotransferase and glutamate/aspartate-prephenate aminotransferase (LOC104908254), mRNA
	L-Glutamine	5.80589	0.00136591	-	-	MSTRG.13340	EC:2.6.1.2	2.02797	0.011365	-	-	alanine aminotransferase 2 (LOC104899678), mRNA
						MSTRG.14815	EC:4.1.1.15	2.72995	0.0448427	-	-	glutamate decarboxylase (LOC104901386), mRNA
						MSTRG.16996	EC:4.1.1.15	2.67101	0.0382814	-	-	glutamate decarboxylase (LOC104904013), mRNA
						MSTRG.9849	EC:4.1.1.15	2.91251	0.0119213	-	-	glutamate decarboxylase 4 (LOC104895295), mRNA
						MSTRG.5684	EC:2.6.1.44 2.6.1.40	-2.9445	0.00812298	-2.64729	0.00245032	alanine--glyoxylate aminotransferase 2 homolog 1, mitochondrial (LOC104890411), mRNA
						MSTRG.5406	EC:2.6.1.44 2.6.1.45 2.6.1.51	-4.39877	0.00309006	-	-	serine--glyoxylate aminotransferase (LOC104890063), mRNA
						MSTRG.13611	EC:6.3.5.4	-	-	5.22762	0.000916239	asparagine synthetase [glutamine-hydrolyzing] 1 (LOC104899932), mRNA
						MSTRG.4257	EC:1.4.1.3	-	-	3.44389	0.00389306	glutamate dehydrogenase B (LOC104888710), transcript variant X1, mRNA
Glutathione metabolism	GSH(glutathione)	-2.17705	3.29948e-05	-	-	MSTRG.12650	EC:2.5.1.18	2.02511	0.0114894	-	-	glutathione S-transferase (LOC104898671), mRNA
						MSTRG.17867	EC:2.5.1.18	2.70258	0.0164283	-	-	protein IN2-1 homolog B (LOC104905130), mRNA
						MSTRG.12117	EC:2.5.1.18	-3.35099	0.0014438	-	-	glutathione S-transferase U17 (LOC104898008), mRNA
						MSTRG.22461	EC:2.5.1.18	-3.7356	0.000226895	-	-	glutathione transferase GST 23 (LOC104884575), mRNA
						MSTRG.22538	EC:2.5.1.18	-4.37396	0.0190751	-	-	probable glutathione S-transferase (LOC104884685), mRNA
						MSTRG.13001	EC:2.5.1.18	-	-	7.55242	0.00369196	glutathione S-transferase U8 (LOC104899212), mRNA
						MSTRG.19201	EC:2.5.1.18	-	-	64.4244	0.0195757	glutathione S-transferase U7 (LOC104906825), mRNA
						MSTRG.8751	EC:2.5.1.18	-	-	2.07938	0.0409105	glutathione S-transferase U9 (LOC104894061), mRNA
						MSTRG.8757	EC:2.5.1.18	-	-	4.56179	0.0485857	glutathione S-transferase U10 (LOC104894064), mRNA;glutathione S-transferase U10 (LOC104894065), mRNA
Sucrose metabolism	Sucrose	-5.8799	0.000454365	-5.61077	4.54598e-06	MSTRG.15025	EC:2.4.1.13	2.42315	0.0326935	-	-	sucrose synthase (LOC104901675), transcript variant X2, mRNA
						MSTRG.2232	EC:2.4.1.14	3.16578	8.69259e-05	-	-	sucrose-phosphate synthase (LOC104909043), mRNA
						MSTRG.3968	EC:3.2.1.20	2.03601	0.0305844	-	-	alpha-glucosidase (LOC104888351), mRNA
						MSTRG.13573	EC:3.2.1.21	4.96092	0.0288802	-	-	beta-glucosidase BoGH3B (LOC104899896), mRNA
						MSTRG.19504	EC:3.2.1.21	2.1009	0.0160278	-	-	beta-glucosidase BoGH3B (LOC104907184), transcript variant X2, mRNA
						MSTRG.6670	EC:3.2.1.21	2.88812	0.0251077	-	-	beta-glucosidase 18-like (LOC104891604), transcript variant X2, misc_RNA
						MSTRG.12857	EC:3.2.1.21	3.31469	0.00205466	2.12228	0.021244	beta-glucosidase 11-like (LOC104898951), transcript variant X2, mRNA
						MSTRG.8281	EC:3.2.1.21	2.95804	0.0336151	2.15554	0.0291808	beta-glucosidase 13 (LOC104893499), mRNA
						MSTRG.19470	EC:3.2.1.21	-	-	2.00549	0.0056532	putative beta-glucosidase 41 (LOC104907107), mRNA
						MSTRG.14458	EC:3.2.1.26	2.50404	0.0173613	2.65423	0.0202795	fructan 6-exohydrolase-like (LOC104901010), transcript variant X1, mRNA
						MSTRG.11884	EC:3.2.1.21	-2.12088	0.000458959	-	-	beta-glucosidase 13 (LOC104897773), mRNA
						MSTRG.10319	EC:3.2.1.21	-	-	-3.22429	0.0247362	beta-glucosidase 6 (LOC104895809), transcript variant X2, mRNA
						MSTRG.5205	EC:3.2.1.39	-	-	-2.18544	0.0137487	glucan endo-1,3-beta-glucosidase 4 (LOC104889860), transcript variant X2, mRNA
						MSTRG.5206	EC:3.2.1.39	-	-	-2.39879	0.0037655	glucan endo-1,3-beta-glucosidase 4 (LOC104889859), mRNA
Purine metabolism	Xanthosine	-11.6069	1.96456e-09			MSTRG.5322	EC:1.17.1.4 1.17.3.2	3.15427	0.000904686	-	-	xanthine dehydrogenase 1-like (LOC104889971), mRNA
	Hypoxanthine			2.16203	2.69214e-06	MSTRG.14270	EC:3.5.2.5	-4.09247	0.00318208	-2.26966	0.0104847	allantoinase (LOC104900715), mRNA
	Allantoin			6.93574	4.73133e-05	-
Positive FC (fold change) numbers indicates the up-regulated expression, while negative FC indicates the down-regulated expression

## Sheet: Table S8
Table S8. List of primers of genes for the quantitative RT-PCR.
Gene ID	Forward primer	Reverse primer
MSTRG.10324	5' TCGAGCTGACTACTTCCTTGT 3'	5' TCGCTGCTGAACTTTGATGAA 3'
MSTRG.13962	5' ATTTCGTACTCCTCCTAGGTGCT 3'	5' GAGATGATACAGTGGCTGGGTT 3'
MSTRG.11271	5' TGGCAGTTTAGGGAATGTTGA 3'	5' TTGCTGGCTTTGGCGAG 3'
MSTRG.13727	5' GGAAACGCCGATAAAGCAT 3'	5' CTCCGTCCCGAACACTACAT 3'
MSTRG.20665	5' ACAGCAAAGGAACTCCAAGC 3'	5' TCATCAACCTTTAGCCACAGC 3'
MSTRG.21799	5' AGTAGAAAGGAAGACGAGCCG 3'	5' TCGCTACGCAAATCAGTCAA 3'
MSTRG.3890	5' TCAGTCATCAAACTACGGGAAAG 3'	5' CCACCACCCACTACAAGAACAT 3'
MSTRG.21522	5' TATGGGACCGTACAAGCGA 3'	5' TTGAAAGCAAGTAGCAAAGAGG 3'
MSTRG.11783	5' GGATGAAGAGTATCTCGGACAGG 3'	5' ATTTGGGATGCCACGACCT 3'
MSTRG.24	5' GTCTTGCTGTGGTGGAAACTGT 3'	5' GGAAGCGTTCTCGCCAAA 3'
MSTRG.15618	5' AACGACAGATTGCGGTGGA 3'	5' TTTGCCTTGGTATGTAACGCTC 3'
MSTRG.18551	5' GCAACGAGAGCCCGTATTC 3'	5' TGTATCCTTGGCAAAGAACCC 3'
MSTRG.4120	5' CCATCAAACCCACCCATCT 3'	5' GACCAAGCCAACACCATTCT 3'
MSTRG.3250	5' CGTTTACAGCACTCCCATCACT 3'	5' CCTTTATCTCACCCAAATCCTTC 3'
MSTRG.12934	5' TCCAAACCTACTCCTATGTCTGCT 3'	5' ACGGCAACATCATCCAACG 3'
MSTRG.20807	5' AAGATGGGAGGGAGGAAGTATTA 3'	5' TGTTCTTCCGACACTGTTCCA 3'
MSTRG.16641	5' ATGGAGTGACGGCGAAGAT 3'	5' GATTCAACAACTGAGCAGCATT 3'
MSTRG.10699	5' TGGGAAGAAAGGATGCTCG 3'	5' GTCTCCGTAGATTCTTGCCCT 3'
